# Supplementary material for: Strengthening insights into host responses to mastitis infection in ruminants by combining heterogeneous microarray data sources
Source: BMC Genomics. 2011 May 11;12:225. doi: 10.1186/1471-2164-12-225 (PMC3118214; doi:10.1186/1471-2164-12-225)
Supplement: Additional file 1 — Lists of affected genes during different responses to mastitis infection. Complete lists of affected genes and corresponding "Combined Effective Significances (CES)" identified with pointillist for the 4 main responses to mastitis (I) overall response, (II) early stage response, (III) late stage response, (IV) cattle-specific response, as well as the two additional time dependent responses (V) early specific and (VI) late specific. [file 1471-2164-12-225-S1.XLS]

## Sheet: Gene lists
Additional file 1 – Lists of affected genes during different responses to mastitis infection
Complete lists of affected genes and corresponding "Combined Effective Significances (CES)" identified with pointillist for the 4 main responses to mastitis (I) overall response, (II) early stage response, (III) late stage response, (IV) cattle-specific response, as well as the two additional time dependent responses (V) early specific and (VI) late specific.
(I) Overall response (n=298)		(II) Early stage response (n=639)		(III) Late stage response (n=631)		(IV) Cattle-specific response (n=421)		(V) Early specific response (n=375)		(VI) Late specific response (n=367)
Gene	CES	Gene	CES	Gene	CES	Gene	CES	Gene	CES	Gene	CES
ABCG2	0.00064445	AACS	0.0393745	A2M	0.0150698	AASS	0.00150512	AACS	0.0393745	A2M	0.0150698
ACSL6	0.000949779	AASS	0.0295727	ABCA3	0.0369624	ABCB7	0.0218247	AASS	0.0295727	ABCA3	0.0369624
ADAMTSL4	0.0185525	ABCC4	0.0203613	ABCG2	0.000361419	ABCD4	0.0283907	AB017018.1	0.00174087	ABLIM2	0.0165373
ADI1	0.0159112	ABCG2	0.000157773	ABLIM2	0.0165373	ABCG2	0.000579883	ABCC4	0.0203613	ACCN4	0.0317994
AGPAT1	0.00387752	ABR	0.0197343	ACCN4	0.0317994	ABLIM2	0.00605041	ABR	0.0197343	ACTG1	0.0294692
ALB	0.0258556	ACAA1	0.0170491	ACO1	0.0305752	ACSL6	0.000838392	ACAA1	0.0170491	ACTR3	0.0169545
ALDH3A2	0.00704976	ACO1	0.0440043	ACSL6	0.0308049	ACSM1	0.0187046	ACOT13	0.0347201	ADSSL1	0.04563
ANKMY2	0.00412362	ACOT13	0.0347201	ACTG1	0.0294692	ACTR10	0.0138256	ACOT7	0.0371502	AGR2	0.0348748
ANKRD52	0.0215877	ACOT7	0.0371502	ACTR3	0.0169545	ADAMTSL4	0.0146998	ACOT8	0.0408935	AKAP8L	0.0212285
APCDD1	0.0246723	ACOT8	0.0408935	ADAMTSL4	0.00348676	ADI1	0.0124454	ACOT9	0.00656936	ALKBH3	0.00593251
APEX1	0.0184839	ACOT9	0.00656936	ADI1	0.0188864	AFF4	0.00200685	ACOX2	0.018914	ALPL	0.0419389
ARAP1	0.00285082	ACOX2	0.018914	ADSSL1	0.04563	AGPAT1	0.000955416	ACTL6B	0.0457682	AMOTL1	0.0486321
ARC	0.0107599	ACSL6	0.0484052	AES	0.0266994	AGXT2L2	0.00350022	AGT	0.0147283	AMPD2	0.0326288
ARID5A	0.0144222	ACTL6B	0.0457682	AGPAT1	0.00234035	AKAP12	0.00690339	AHCYL2	0.016387	ARHGDIA	0.040994
ATP1B3	0.0219046	ADAMTSL4	0.0166316	AGR2	0.0348748	ALB	0.0199866	AK2	0.0239645	ARL1	0.0211475
ATP1B4	0.0076739	ADI1	0.00143655	AHSA1	0.042896	ALDH3A2	0.00678218	ALDH1A1	0.0213198	ARL8B	0.0462272
ATP5O	0.0200697	AES	0.0333258	AIM1	0.00826725	ANKMY2	0.00442602	ALDH2	0.0417918	ARMCX3	0.016721
AU018091	0.0253145	AGPAT1	0.00211085	AKAP8L	0.0212285	ANKRD52	0.0189106	ALDH3A2	0.0343503	ARPC2	0.0201844
BAG3	0.0293639	AGT	0.0147283	ALAD	0.0192275	APCDD1	0.0232155	ANXA5	0.0462027	ASPHD1	0.0422719
BAT1	0.0360912	AHCYL2	0.016387	ALKBH3	0.00593251	APEX1	0.0225653	APOH	0.0438696	ATP1A1	0.0137239
BCL2A1	0.0261248	AHSA1	0.0530299	ALPL	0.0419389	ARAP1	0.00221162	AQP3	0.0443648	ATP6AP2	0.0127084
BIRC3	0.0371937	AIM1	0.00805084	AMOTL1	0.0486321	ARC	0.0105076	ARAF	0.0186762	ATP6V0D1	0.0423929
C10ORF54	0.0347041	AK2	0.0239645	AMPD2	0.0326288	ARF5	0.0293026	ARC	0.0249052	ATP6V1A	0.0134804
C15ORF59	0.0239831	ALAD	0.0522324	ANKMY2	0.00104768	ARID5A	0.0128274	ARHGAP9	0.0398193	ATP6V1B2	0.0309245
C1S	0.0266223	ALDH1A1	0.0213198	ANKRD52	0.00696631	ARMC9	0.0197355	ARHGDIB	0.0100775	ATP6V1C1	0.0417441
C22ORF13	0.0191611	ALDH2	0.0417918	AP1S1	0.0223134	ASAH1	0.0309037	ARID5A	0.0244196	BCKDHA	0.03321
C22ORF28	0.0205947	ALDH3A2	0.0343503	AP3D1	0.0460207	ASPHD2	0.00369278	ARMC1	0.018177	BCL2A1	0.022527
C2ORF80	0.00164675	ANKMY2	0.0482228	APEX1	0.0207241	ATP1B3	0.019112	ARMC9	0.0467474	BHLHE40	0.0441479
C6ORF115	0.0328798	ANKRD52	0.0134135	APOE	0.0282795	ATP1B4	0.00822242	ARPC3	0.0476843	BIRC3	0.00228516
CACYBP	0.0129173	ANXA5	0.0462027	ARAP1	0.0363569	ATP5O	0.0200944	ARPC5L	0.0350451	BNIP3	0.0307895
CALR	0.0400086	AP1S1	0.0477118	ARG2	0.0183097	AU018091	0.0181649	ASNS	0.049483	BRD7	0.0399565
CASP4	0.0054767	AP3D1	0.00457158	ARHGDIA	0.040994	AU018091	0.0210323	ASXL2	0.0432516	BRWD3	0.0340309
CAV1	0.00589977	APEX1	0.0387989	ARL1	0.0211475	BAG3	0.0273217	ATF4	0.0357224	BTBD3	0.0184029
CBX1	0.0037213	APOE	0.0490856	ARL8B	0.0462272	BAIAP2	0.0291603	ATP5F1	0.0349628	C10ORF118	0.0313994
CCL16	0.0303517	APOH	0.0438696	ARMCX3	0.016721	BAT1	0.0310733	ATP5O	0.0215754	C12ORF57	0.0417214
CCT3	0.02818	AQP3	0.0443648	ARPC2	0.0201844	BAT1	0.0310733	ATPAF1	0.0165979	C14ORF147	0.0174857
CCT8	0.0106236	ARAF	0.0186762	ARVCF	0.0162717	BCL2A1	0.0288535	BAG1	0.0196901	C14ORF179	0.0264114
CD163	0.0343314	ARAP1	0.0466674	ASPHD1	0.0422719	BET1	0.0312085	BAG3	0.0277627	C18ORF1	0.0098983
CD244	0.00107809	ARC	0.0249052	ATP1A1	0.0137239	BIRC3	0.0327634	BAIAP2	0.0341869	C19ORF71	0.0434686
CD36	0.0175203	ARG2	0.0318744	ATP1B3	0.0301155	BMP2K	0.00322184	BASP1	0.00382381	C1ORF128	0.0169141
CD37	0.0131794	ARHGAP9	0.0398193	ATP6AP2	0.0127084	BRCA2	0.00723277	BAT1	0.0337224	C1ORF43	0.0494524
CD3E	0.0339503	ARHGDIB	0.0100775	ATP6V0D1	0.0423929	BTG1	0.0102538	BCL2L13	0.0482771	C1S	0.0454334
CD44	0.0321498	ARID5A	0.0244196	ATP6V1A	0.0134804	C10ORF54	0.0280942	BSG	0.0485009	C2ORF28	0.0399418
CD68	0.0263093	ARMC1	0.018177	ATP6V1B2	0.0309245	C11ORF48	0.0178995	BZW2	0.0204166	C6ORF115	0.0479432
CD74	0.0366794	ARMC9	0.0467474	ATP6V1C1	0.0417441	C11ORF82	0.018126	C10ORF54	0.00560343	C6ORF62	0.0484163
CD93	0.0330054	ARPC3	0.0476843	ATP6V1E1	0.00914551	C15ORF59	0.0195643	C10ORF84	0.0212787	C8ORF55	0.0363249
CD97	0.0174374	ARPC5L	0.0350451	B4GALT1	0.015278	C1ORF128	0.0107252	C12ORF11	0.0395352	CAMKK2	0.0432276
CEBPZ	0.00879649	ARVCF	0.020797	BCAM	0.0241408	C1S	0.0263038	C12ORF43	0.0383952	CAPZA1	0.0164639
CFB	0.0365204	ASNS	0.049483	BCKDHA	0.03321	C22ORF13	0.0214014	C16ORF42	0.0487098	CAPZB	0.0507635
CHI3L1	0.0126938	ASXL2	0.0432516	BCL2A1	0.022527	C22ORF28	0.0152207	C1ORF222	0.0382305	CASP4	0.010513
CHORDC1	0.0220983	ATF4	0.0357224	BHLHE40	0.0441479	C2ORF80	0.00156946	C1ORF9	0.0469103	CAV1	0.0443144
CLCC1	0.0230605	ATP1B3	0.0299922	BIRC3	0.00228516	C6ORF115	0.0249818	C1ORF95	0.0496638	CCL16	0.0330976
CLCN4	0.0131429	ATP5F1	0.0349628	BIRC3	0.0156503	C8ORF40	0.00168688	C20ORF111	0.0138664	CCL18	0.00542754
CLIC4	0.0233029	ATP5O	0.0215754	BNIP3	0.0307895	CACYBP	0.0115137	C21ORF70	0.0301449	CCL2	0.0497365
CLMN	0.000417874	ATP6V1E1	0.0367043	BRD7	0.0399565	CAPZA1	0.0142078	C2ORF24	0.0378969	CCL25	0.0269069
CMTM5	0.0318396	ATPAF1	0.0165979	BRWD3	0.0340309	CASP4	0.005688	C4ORF43	0.0188587	CCNL1	0.0471906
CMTM6	0.0153758	B4GALT1	0.0180321	BTBD3	0.0184029	CAV1	0.00670973	C9ORF40	0.02466	CCT2	0.0379011
CNIH3	0.000796104	BAG1	0.0196901	BTG1	0.0226526	CBX1	0.0038108	C9ORF96	0.054358	CCT6A	0.00756861
CNN1	0.0264429	BAG3	0.0277627	BTG2	0.0451368	CCL16	0.0300276	CACYBP	0.0385505	CCT8	0.0162125
CNPY3	0.0359552	BAIAP2	0.0341869	C10ORF118	0.0313994	CCT3	0.0227942	CALD1	0.0412709	CD3E	0.0229252
COG2	0.000495272	BASP1	0.00382381	C12ORF57	0.0417214	CCT8	0.00898957	CALML4	0.0332329	CD44	0.00749178
COTL1	0.0227503	BAT1	0.0337224	C14ORF147	0.0174857	CD14	0.032239	CALR	0.0408291	CD53	0.0472091
COX7A1	0.0059283	BCAM	0.0325118	C14ORF179	0.0264114	CD163	0.0288947	CAMP	0.0362176	CD59	0.0420881
CP	0.0169435	BCL2L13	0.0482771	C17ORF90	0.0497783	CD244	0.00105945	CAPRIN1	0.055042	CD9	0.0491063
CRLF3	0.0138929	BSG	0.0485009	C18ORF1	0.0098983	CD36	0.0210657	CBS	0.0176209	CD99L2	0.049835
CSRP3	0.0314077	BTG1	0.00434482	C19ORF71	0.0434686	CD37	0.0163114	CCDC152	0.0175962	CDC123	0.0131308
CTSG	0.014342	BTG2	0.0135159	C1ORF128	0.0169141	CD3E	0.0273962	CCDC40	0.0509698	CDC16	0.0441316
CXCL16	0.035838	BZW2	0.0204166	C1ORF43	0.0494524	CD44	0.0261785	CCDC56	0.0530881	CFL1	0.024779
CXORF26	0.00400271	C10ORF54	0.00560343	C1QTNF5	0.0437857	CD68	0.0243407	CCDC59	0.0205556	CFLAR	0.020288
CYB561	0.0043558	C10ORF84	0.0212787	C1S	0.0454334	CD74	0.00915175	CCT4	0.0211909	CHD4	0.0396112
DARC	0.0174676	C12ORF11	0.0395352	C20ORF96	0.0203185	CD93	0.027813	CDH23	0.0329231	CHKB	0.0388664
DDX41	0.0321607	C12ORF43	0.0383952	C22ORF13	0.0471476	CD97	0.014587	CDK8	0.0541513	CHUK	0.0320888
DKC1	0.0107639	C16ORF42	0.0487098	C22ORF28	0.0430859	CDK18	0.0334703	CDK9	0.0372472	CKAP4	0.017699
DNAJC12	0.00458525	C17ORF90	0.0503893	C2ORF28	0.0399418	CDK3	0.0318726	CDKN1B	0.0210145	CLASP2	0.0456442
DOM3Z	0.034867	C1ORF222	0.0382305	C2ORF80	0.0147074	CEBPZ	0.0116782	CFHR2	0.0464356	CLIC1	0.0107647
EGR1	0.0345598	C1ORF9	0.0469103	C6ORF115	0.0479432	CFB	0.000272099	CHCHD6	0.0396661	CLINT1	0.0363738
EIF1	0.0290689	C1ORF95	0.0496638	C6ORF62	0.0484163	CHI3L1	0.0186797	CLEC10A	0.0455213	CNNM3	0.0116249
EIF4A1	0.00464419	C1QTNF5	0.0298434	C8ORF40	0.0431793	CHORDC1	0.017039	CLTC	0.0326856	CNTN1	0.0169632
ELL3	0.0320671	C20ORF111	0.0138664	C8ORF40	0.044814	CLCC1	0.0195677	CMBL	0.0421824	COG6	0.0505345
ENC1	0.0117484	C20ORF96	0.0111795	C8ORF55	0.0363249	CLCN4	0.0118635	CNOT1	0.0422944	COL14A1	0.041043
EPAS1	0.0360149	C21ORF70	0.0301449	CAMKK2	0.0432276	CLIC4	0.0184324	COMMD7	0.0293617	COL1A2	0.045362
ERCC5	0.019301	C22ORF13	0.0168941	CAPZA1	0.0164639	CLMN	0.000334259	COPA	0.0471918	COLEC12	0.041144
ERLIN1	0.00917567	C22ORF28	0.00245482	CAPZB	0.0507635	CMTM5	0.0268596	COPZ1	0.0543659	CORO1A	0.0449192
ESF1	0.0138084	C2ORF24	0.0378969	CASP4	0.010513	CMTM6	0.0048031	CRYAB	0.0360727	COTL1	0.0460984
EXOSC5	0.015681	C2ORF80	0.000267937	CAV1	0.0443144	CNIH3	0.000808869	CSNK2A2	0.0490549	COX4I1	0.0406556
FAM174B	0.0139589	C4ORF43	0.0188587	CBX1	0.00398169	CNN1	0.0113508	CTSH	0.0257873	COX8A	0.0119561
FAM53C	0.00383782	C8ORF40	0.0158982	CCDC53	0.0189384	CNPY3	0.0287041	CYB561	0.00255629	CREBL2	0.020552
FAM63B	0.0326155	C9ORF40	0.02466	CCL16	0.0330976	COG2	0.000488571	CYB5R4	0.00912464	CRLF3	0.0489293
FAM69C	0.0094827	C9ORF96	0.054358	CCL18	0.00542754	COG5	0.0172816	CYP1B1	0.0152287	CSF2RB	0.0415864
FBL	0.0375012	CACYBP	0.0385505	CCL2	0.0497365	COL15A1	0.022469	CYTIP	0.0545305	CSF3	0.00338967
FBLN1	0.0305362	CALD1	0.0412709	CCL25	0.0269069	COTL1	0.0176106	DCAF4	0.0310808	CSRP1	0.0274458
FBXL3	0.0173378	CALML4	0.0332329	CCNL1	0.0471906	COX7A1	0.00601813	DDOST	0.0513484	CUL7	0.020251
FCER1G	0.00968485	CALR	0.0408291	CCT2	0.0379011	COX8A	0.0340767	DDX24	0.0371151	CXCL14	0.0345725
FDX1L	0.00342342	CAMP	0.0362176	CCT3	0.0122069	CP	0.0141974	DDX27	0.0255745	CXCL5	0.0431808
FEZ1	0.0116114	CAPRIN1	0.055042	CCT6A	0.00756861	CRLF3	0.0135274	DHRS1	0.00506699	CYP27A1	0.0430259
FKBP5	0.00441892	CBS	0.0176209	CCT8	0.0162125	CRYZ	0.0317079	DKC1	0.0118978	DARC	0.0343018
FTH1	0.0333958	CBX1	0.00188944	CD14	0.00729652	CSDA	0.033546	DNAJA2	0.0158335	DBI	0.00371509
FZD10	0.0136027	CCDC152	0.0175962	CD163	0.022075	CSRP2	0.0312757	DNAJA3	0.0527801	DCAF11	0.0234624
FZD5	0.00490367	CCDC40	0.0509698	CD244	0.000431574	CSRP3	0.0287157	DNAJB4	0.0232565	DDX18	0.0380505
GABARAP	0.00310724	CCDC53	0.0113156	CD36	0.00162829	CTSC	0.00138556	DOCK10	0.0504794	DDX49	0.043317
GALM	0.00637618	CCDC56	0.0530881	CD3E	0.0229252	CTSG	0.0136474	DOM3Z	0.0165851	DHCR24	0.0468261
GALNT11	0.0252903	CCDC59	0.0205556	CD44	0.00749178	CTSH	0.0146321	DRAP1	0.0299028	DHRS3	0.0153451
GBP1	0.0246972	CCT3	0.0318559	CD53	0.0472091	CUL4B	0.00874744	DRG1	0.0426306	DHRS7	0.0334781
GIMAP5	0.0139732	CCT4	0.0211909	CD59	0.0420881	CXCL16	0.0280794	DYNLT1	0.0121882	DNAJC16	0.0184521
GLUL	0.02013	CD14	0.0345446	CD63	0.0386257	CXORF26	0.0042911	EBAG9	0.0356911	DPH1	0.0336892
GMDS	0.0319964	CD163	0.0063092	CD74	0.0322487	CYB561	0.00393233	EGLN1	0.0541179	DPP9	0.0305607
GNAL	0.0133235	CD244	0.0146425	CD9	0.0491063	CYP1B1	0.00404166	EIF1B	0.00809959	DSN1	0.00836637
GPBP1	0.00678585	CD36	0.0133439	CD93	0.0237574	DARC	0.0152132	EIF3D	0.00709653	DUSP16	0.0446047
GTF2H2	0.00958986	CD63	0.0215894	CD97	0.0456284	DEF6	0.00280637	EIF3K	0.0254746	ECSIT	0.0281823
HIGD1B	0.0163797	CD74	0.0025254	CD99L2	0.049835	DGCR2	0.03178	EIF4A2	0.0107497	EDEM1	0.0426581
HMGN4	0.02254	CD93	0.0118853	CDC123	0.0131308	DHX40	0.0302241	EME1	0.035606	EEF2K	0.0210588
HNRNPF	0.00278281	CD97	0.0146194	CDC16	0.0441316	DKC1	0.00794505	EPS15L1	0.0516165	EFHD1	0.0112222
HP	0.0262034	CDH23	0.0329231	CDK18	0.0227408	DNAJC12	0.00565733	ERLEC1	0.0485431	EMR1	0.0412668
HS2ST1	0.0210678	CDK18	0.0206489	CEBPZ	0.0447902	DOM3Z	0.0328951	ETFDH	0.0406854	ENHO	0.00360552
HSP90AB1	0.0234517	CDK8	0.0541513	CFB	0.000987337	DTX4	0.00628691	ETNK2	0.0268438	ENO3	0.0442764
HSPA8	0.00428725	CDK9	0.0372472	CFL1	0.024779	EBAG9	0.0326614	EXOSC3	0.03665	ENY2	0.0264979
IAH1	0.0300836	CDKN1B	0.0210145	CFLAR	0.020288	EEF2K	0.00742657	EXOSC5	0.028254	EPB42	0.0335066
ICAM1	0.0345538	CEBPZ	0.00802605	CGRRF1	0.0245263	EGR1	0.0270638	FAAH	0.0511695	ERO1L	0.044722
IDH3B	0.0124401	CFB	0.0137256	CHD4	0.0396112	EIF4A1	0.00426675	FAM129A	0.0550234	EZR	0.0236937
IER3	0.0374771	CFHR2	0.0464356	CHKB	0.0388664	ELL3	0.0254528	FAM184B	0.0427345	FABP3	0.0407793
IFI6	0.0287307	CGRRF1	0.0467512	CHPT1	0.0170977	ENC1	0.0103971	FAM49A	0.0498375	FAM134B	0.014058
IFIH1	0.00731656	CHCHD6	0.0396661	CHUK	0.0320888	ERCC5	0.0151982	FAM53C	0.0372509	FAM174B	0.0317843
IL10RB	0.0343168	CHPT1	0.032266	CITED2	0.0321338	ERLIN1	0.00906352	FAM55C	0.0309676	FAM20A	0.0093198
IMPDH2	0.0150837	CITED2	0.013958	CKAP4	0.017699	ESF1	0.0138485	FAM84A	0.0111392	FAM46A	0.025722
INO80E	0.0121639	CLEC10A	0.0455213	CLASP2	0.0456442	EXOSC5	0.015264	FBL	0.0162229	FAM49B	0.0445566
ISG15	0.012131	CLMN	0.0051804	CLIC1	0.0107647	FAM174B	0.0112828	FBXL16	0.0360268	FAT1	0.0262985
ITGB2	0.0314202	CLTC	0.0326856	CLINT1	0.0363738	FAM53C	0.00413871	FDX1L	0.0421581	FBRS	0.0445527
KCNK17	0.0252266	CMBL	0.0421824	CLMN	0.00306068	FAM63B	0.0284388	FLNC	0.0396078	FCER1G	0.00925908
KDM5C	0.023663	CMTM5	0.0183529	CMTM5	0.0156972	FAM69C	0.00754095	GADD45G	0.0324111	FHL1	0.0310337
KIAA0408	0.0106461	CMTM6	0.0272521	CMTM6	0.0127541	FBLN1	0.0287268	GALNT11	0.0526781	FNBP1L	0.0501754
KIAA1467	0.00220322	CNIH3	0.0431967	CNIH3	0.0260691	FBXL3	0.016386	GDI1	0.0306532	FOS	0.0460923
LAMA1	0.00638774	CNN1	0.0185456	CNN1	0.0290528	FCER1G	0.00922496	GLO1	0.0508994	FTH1	0.00228162
LBP	0.000189931	CNOT1	0.0422944	CNNM3	0.0116249	FDX1L	0.00321801	GLRX2	0.016093	FXYD6	0.0386794
LCN2	0.00948977	CNOT7	0.0512976	CNOT7	0.00848043	FEZ1	0.00924708	GLRX3	0.0354439	G3BP1	0.02882
LEPROT	0.0250298	CNP	0.0399011	CNP	0.0129175	FILIP1	0.0292874	GMPPB	0.0271883	GAMT	0.032569
LRP5	0.0273615	COG2	0.00892737	CNTN1	0.0169632	FKBP5	0.00445561	GNL2	0.05346	GAS6	0.0256266
LRRK2	0.0302339	COL15A1	0.0313546	COG2	0.000320588	FTH1	0.0277726	GNPTAB	0.0151276	GNA12	0.0491571
LRRN3	0.0192844	COL6A2	0.052252	COG6	0.0505345	FZD10	0.0125156	GPRC5B	0.0352395	GNAI2	0.0335826
LTBP4	0.0216866	COMMD7	0.0293617	COL14A1	0.041043	FZD5	0.00453309	GPX3	0.0371764	GNG5	0.00809128
LTF	0.0013998	COPA	0.0471918	COL15A1	0.0195492	GABARAP	0.00312589	GRIA1	0.0137479	GOLGB1	0.0380867
LYPLAL1	0.00914161	COPZ1	0.0543659	COL1A2	0.045362	GALM	0.0080598	GSTM4	0.0393534	GPAA1	0.0163756
LYRM4	0.0144561	COX11	0.0459993	COL6A2	0.00628017	GALNT11	0.0204486	GTF2I	0.0151898	GPC4	0.00958287
MAP6	0.0317937	CRYAB	0.0360727	COLEC12	0.041144	GALNTL4	0.0179001	GTF2IRD1	0.0395887	GPD1	0.00388953
MAPRE1	0.00498066	CSDA	0.00297555	CORO1A	0.0449192	GBP1	0.0238397	HDLBP	0.0368876	GPR137B	0.0120461
MAPRE3	0.00917539	CSNK2A2	0.0490549	COTL1	0.0460984	GIMAP5	0.0135397	HERC4	0.0399142	GPR77	0.00394291
MAX	0.0359609	CTSC	0.00606968	COX11	0.011354	GLUL	0.0160274	HERC6	0.0232586	GPX1	0.0087352
MCAM	0.0228203	CTSH	0.0257873	COX4I1	0.0406556	GMDS	0.0265338	HIRA	0.0316284	GSN	0.0257233
MECOM	0.0371825	CX3CR1	0.0148429	COX8A	0.0119561	GNAL	0.0116649	HIST1H2BF	0.0141181	GSPT1	0.0392145
MED20	0.00302629	CXCL16	0.0246798	CREBL2	0.020552	GOT2	0.0271974	HMGCL	0.0160766	GTF2H5	0.0284867
MGEA5	0.0297445	CYB561	0.00255629	CRLF3	0.0489293	GPBP1	0.00850631	HS2ST1	0.00379706	H1FX	0.0159282
MID1	0.0155774	CYB5R4	0.00912464	CSDA	0.0322497	GTF2H2	0.0106233	HSD17B4	0.0173219	H3F3A	0.0209303
MKLN1	0.0183396	CYP1B1	0.0152287	CSF2RB	0.0415864	GTF2H5	0.0160303	HSPA8	0.0209228	HAUS1	0.0322687
MMP2	0.00357466	CYTIP	0.0545305	CSF3	0.00338967	HCFC2	0.0219153	HSPA9	0.0193444	HECTD2	0.00360311
MOCOS	0.00528717	DAPK3	0.0315486	CSRP1	0.0274458	HERC6	0.0190349	HSPE1	0.0347792	HEXB	0.0497839
MPHOSPH10	0.00798391	DCAF4	0.0310808	CTSC	0.000560223	HIGD1B	0.0146462	IGHG2	0.0482237	HMGCS2	0.00520274
MRPL18	0.00598628	DDOST	0.0513484	CUL7	0.020251	HLF	0.00551865	IGJ	0.014565	HNRNPR	0.0435031
MRPS27	0.0288496	DDX24	0.0371151	CX3CR1	0.0397214	HMGN4	0.0227343	ILKAP	0.0190312	HP	0.0151346
MTHFS	0.0327946	DDX27	0.0255745	CXCL14	0.0345725	HNRNPF	0.0033554	INO80E	0.00638637	ICAM1	0.00768147
ND2	0.0211721	DHRS1	0.00506699	CXCL16	0.0046833	HP	0.0220249	INPP5K	0.0545779	IDE	0.0198827
ND3	0.0274722	DIRC2	0.0448837	CXCL5	0.0431808	HS2ST1	0.018391	ITGA3	0.0282755	IDH3B	0.0379567
NDE1	0.0333239	DKC1	0.0118978	CYP27A1	0.0430259	HSF1	0.0154625	JAK1	0.0173493	IDH3G	0.0389053
NDUFAB1	0.0352898	DNAJA2	0.0158335	DAPK3	0.0247802	HSP90AB1	0.0194364	JUN	0.00904255	IER3	0.0234097
NDUFB8	0.00169518	DNAJA3	0.0527801	DARC	0.0343018	HSPA8	0.0037742	KCMF1	0.0200821	IFNAR1	0.0438031
NEFM	0.0221023	DNAJB4	0.0232565	DBI	0.00371509	HSPD1	0.00527161	KCNC4	0.0408315	IGFBP4	0.0115539
NEIL1	0.00124957	DNAJC12	0.00242263	DCAF11	0.0234624	IAH1	0.0294392	KDELR1	0.0262564	IL10RB	0.0504542
NFKBIA	0.031531	DNAJC3	0.0180756	DDX18	0.0380505	ICAM1	0.0323081	KDELR2	0.054835	IL13RA1	0.00667633
NIPAL2	0.00505609	DOCK10	0.0504794	DDX49	0.043317	IDH1	0.0132044	KDELR3	0.00615685	IL1RAP	0.0437919
NOP14	0.0131438	DOM3Z	0.0165851	DHCR24	0.0468261	IDH3B	0.0101515	KIAA0174	0.0223706	IL1RN	0.00782273
NR4A2	0.00376088	DRAP1	0.0299028	DHRS3	0.0153451	IFI6	0.0243416	KIAA0586	0.0346049	IL27RA	0.0433707
NRXN2	0.00117672	DRG1	0.0426306	DHRS7	0.0334781	IFIH1	0.00836227	KIAA0753	0.0109516	IL6R	0.0336472
NT5C3L	0.0264816	DYNLT1	0.0121882	DIRC2	0.0404285	IGFBP5	0.0149164	KIAA1012	0.037269	ILF2	0.0365351
NT5E	0.00221757	EBAG9	0.0356911	DNAJC12	0.00265354	IGFBP6	0.0340739	KIAA1731	0.0124525	INO80C	0.0121273
NUCB1	0.0373795	EEF1A2	0.0444103	DNAJC16	0.0184521	IKZF1	0.00886511	KLF9	0.0408517	IPO5	0.0477914
NUFIP1	0.00579435	EFHD2	0.00543262	DNAJC3	0.0310497	ILF3	0.0131837	KLHDC2	0.0317571	IRF2BP1	0.0401073
NXPH1	0.0355246	EGLN1	0.0541179	DPH1	0.0336892	IMPDH2	0.0155148	KRCC1	0.0208714	ISG15	0.0342616
OSBPL7	0.0350412	EIF1	0.034986	DPP9	0.0305607	INO80E	0.00900474	LAMB2	0.0476156	ITGB6	0.0478805
OSMR	0.00266093	EIF1B	0.00809959	DSN1	0.00836637	ISG15	0.00948266	LDHB	0.0179715	IVD	0.0352793
PAOX	0.00801501	EIF3D	0.00709653	DUSP16	0.0446047	ITGA3	0.0137107	LEPROT	0.000560243	KDM5B	0.0423181
PC	0.0316803	EIF3K	0.0254746	ECSIT	0.0281823	ITGB2	0.0231332	LFNG	0.0421968	KDSR	0.0442884
PCDH19	0.0334626	EIF4A1	0.00221156	EDEM1	0.0426581	KCNK17	0.0180234	LIG3	0.0242992	KIAA1370	0.0214663
PCGF1	0.000265908	EIF4A2	0.0107497	EEF1A2	0.0473775	KDM5C	0.019361	LOXL1	0.050946	LAMP3	0.0482117
PCNXL2	0.0294268	EIF6	0.0102511	EEF2K	0.0210588	KIAA0408	0.00856273	LPHN3	0.0386471	LASS2	0.0354457
PDIA3	0.0193503	EMCN	0.0373573	EFHD1	0.0112222	KIAA0586	0.0343359	LPIN1	0.00583877	LECT2	0.0486246
PDIA4	0.0189141	EME1	0.035606	EFHD2	0.0102872	KIAA1467	0.00275646	LRP8	0.0533268	LEPREL2	0.0481748
PGK1	0.0335398	ENC1	0.00285277	EIF1	0.0193611	KLHDC8B	0.0258617	LRRC8A	0.0227714	LGALS3BP	0.0301413
PHB	0.0299483	ENG	0.0207862	EIF4A1	0.00158701	KPNA3	0.00434392	LRRC8D	0.0484748	LLPH	0.0272706
PKIA	0.0332007	EPS15L1	0.0516165	EIF6	0.0368327	LAMA1	0.00631533	LYRM4	0.0241463	LRRC24	0.0343311
PLP1	0.0103698	ERCC5	0.0161684	EMCN	0.0393984	LBP	0.000128548	MAGED2	0.0335707	LYN	0.0414539
PMP22	0.00823925	ERLEC1	0.0485431	EMR1	0.0412668	LCN2	0.00795688	MANSC1	0.0544763	MAFG	0.0296579
PNPT1	0.0204212	ESF1	0.0357178	ENC1	0.00513939	LEPROT	0.0195212	MCAM	0.0408111	MAN2A2	0.047265
POLR3B	0.027658	ETFDH	0.0406854	ENG	0.0135935	LRP5	0.0248566	MCL1	0.0244445	MANF	0.0350932
PPIB	0.0337185	ETNK2	0.0268438	ENHO	0.00360552	LRP8	0.0218372	MCM3	0.0187392	MAPKAPK2	0.0494718
PPP1R10	0.00148375	EXOSC3	0.03665	ENO3	0.0442764	LRRK2	0.0256578	MCTP2	0.00036537	MBD4	0.0373943
PRDX1	0.024531	EXOSC5	0.028254	ENY2	0.0264979	LRRN3	0.0174874	MECOM	0.00371253	MBNL2	0.0509031
PSMA5	0.0118162	FAAH	0.0511695	EPB42	0.0335066	LTBP4	0.0193102	METTL6	0.042937	MOV10	0.0364118
PSMA6	0.00541912	FAM129A	0.0550234	ERCC5	0.0234063	LTF	0.00114882	METTL9	0.030437	MPHOSPH10	0.0126914
PSMB9	0.000724053	FAM13B	0.0541369	ERO1L	0.044722	LYN	0.0139147	MFSD5	0.0335295	MPHOSPH9	0.0423474
PSMD12	0.0358081	FAM184B	0.0427345	ESF1	0.0367632	LYPLAL1	0.00754587	MGEA5	0.0377329	MPRIP	0.0188063
PSMD7	0.0108915	FAM49A	0.0498375	EZR	0.0236937	LYRM4	0.0124095	MKI67IP	0.0208483	MPZL1	0.0478158
PSMG2	0.0279177	FAM53C	0.0372509	FABP3	0.0407793	MAP6	0.0236221	MMAB	0.0432729	MRPL18	0.0487316
PTAFR	0.00338898	FAM55C	0.0309676	FAM134B	0.014058	MAPRE1	0.00549591	MMP2	0.00937615	MRPL42	0.0451432
PTCH2	0.0206463	FAM84A	0.0111392	FAM13B	0.0111583	MAPRE3	0.00808405	MMRN1	0.0225403	MT-ND2	0.0499429
PTCHD2	0.00233761	FBL	0.0162229	FAM174B	0.0317843	MARCH6	0.0316446	MPP1	0.0524966	MT3	0.0284896
PVALB	0.00485319	FBLN1	0.0455869	FAM20A	0.0093198	MARS_2	2.57e-05	MRPL1	0.0130224	MTRF1L	0.0347608
RAD51L3	0.0272678	FBXL16	0.0360268	FAM46A	0.025722	MAX	0.0329529	MRPS18C	0.0284524	MTUS1	0.0230334
RARRES2	0.0261664	FDX1L	0.0421581	FAM49B	0.0445566	MCAM	0.0206838	MRPS2	0.0294924	MVK	0.0250758
RASGEF1B	0.00484523	FEZ1	0.00830208	FAT1	0.0262985	MCTP2	0.00618399	MRPS5	0.0432282	NADK	0.0274359
RASSF4	0.00963593	FKBP5	2.44e-05	FBLN1	0.0205789	MED20	0.00248823	MSN	0.0372105	NCDN	0.025975
RFWD2	0.028938	FLNA	0.0184548	FBRS	0.0445527	MFSD4	0.00260993	MT-ND1	0.0221301	NDUFV2	0.00891744
RHOF	0.00305319	FLNC	0.0396078	FCER1G	0.00925908	MGEA5	0.0236202	MYSM1	0.0509833	NFKBIA	0.0048136
RMND5A	0.0331496	FLVCR1	0.0140685	FEZ1	0.0106863	MID1	0.0126813	NBN	0.0154264	NM_001098040	0.044814
RNASE1	0.0259507	FZD10	0.00919778	FHL1	0.0310337	MKLN1	0.0264402	NDP	0.0195161	NM_001165.3	0.0156503
RNF181	0.036398	FZD5	0.0014845	FKBP5	0.00533977	MMP2	0.00470746	NDUFAB1	0.0400503	NME4	0.0226027
RNF19B	0.00873654	GABARAP	0.00762425	FLNA	0.0281417	MOCOS	0.00533477	NEBL	0.0319318	NMRAL1	0.0501795
ROGDI	0.0158472	GADD45G	0.0324111	FLVCR1	0.0171958	MPHOSPH10	0.00731813	NKIRAS2	0.0507039	NOD2	0.0294621
RPS6KB1	0.0159972	GALM	0.0283205	FNBP1L	0.0501754	MRPL18	0.00518057	NOP56	0.0518668	NUDT18	0.00744775
RSL1D1	0.0170833	GALNT11	0.0526781	FOS	0.0460923	MRPS27	0.0267858	NUB1	0.0486047	NUFIP1	0.0161864
S100A11	0.0251824	GALNTL4	0.0155774	FTH1	0.00228162	MSI2	0.00463792	NUCKS1	0.0422436	NXN	0.0110449
S100A12	0.0113381	GDI1	0.0306532	FXYD6	0.0386794	MTHFS	0.0306911	NUP205	0.0292969	NXPH1	0.049246
S100A8	0.0167099	GHITM	0.00518354	FZD10	0.00300156	MT-ND2	0.0167907	PABPC4	0.0181461	OAT	0.0348575
S100A9	0.011478	GIMAP5	0.0268583	FZD5	0.0104235	MT-ND3	0.0301265	PAH	0.0411384	OAZ1	0.0247251
SAMHD1	0.0144739	GLO1	0.0508994	G3BP1	0.02882	MYC	0.00160619	PAIP1	0.0271203	OLFM4	0.0217583
SAT1	0.0288052	GLRX2	0.016093	GABARAP	0.0224673	MYL6	0.0112183	PCDH19	0.022608	ORMDL3	0.034822
SCD	0.0261445	GLRX3	0.0354439	GALM	0.000473264	NDUFAB1	0.0297126	PCGF2	0.0302467	OTUB1	0.0138428
SDC4	0.0343212	GLUL	0.00303246	GALNTL4	0.00531173	NDUFB8	0.00183731	PCK2	0.0414252	PAG1	0.0489426
SDCBP	0.0255547	GM2A	0.0324467	GAMT	0.032569	NEFM	0.0285267	PDDC1	0.0425788	PARP9	0.0434759
SDF2L1	0.0207214	GMPPB	0.0271883	GAS6	0.0256266	NEIL1	0.00101878	PDE1A	0.0345705	PCBD1	0.0262274
SDHAF2	0.0160828	GNAL	0.00743255	GHITM	0.0217189	NIPAL2	0.00652604	PDE8A	0.0462458	PCMT1	0.0186196
SELENBP1	0.0117585	GNAS	0.0225609	GIMAP5	0.0248215	NOB1	0.0131904	PDK2	0.040792	PDCL3	0.0455938
SENP2	0.0187243	GNL2	0.05346	GLUL	0.00723226	NOD2	0.0304936	PDK4	0.0229549	PDE2A	0.0220935
SERPING1	0.0165558	GNPTAB	0.0151276	GM2A	0.0496741	NOP14	0.0105644	PDLIM1	0.0318587	PDIA3	0.0245862
SGK1	0.0166778	GOT2	0.00662889	GNA12	0.0491571	NPC2	0.0333488	PDZD8	0.0408237	PDIA4	0.0396675
SH3BGRL2	0.0291685	GPBP1	0.0123181	GNAI2	0.0335826	NR4A2	0.00351197	PER1	0.0164678	PEX19	0.0373138
SH3BP4	0.0313561	GPR68	0.018212	GNAL	0.0395358	NRXN2	0.000898887	PFDN1	0.0525009	PFKFB3	0.0203995
SH3GL2	0.0177702	GPRC5B	0.0352395	GNAS	0.00278774	NT5C3L	0.0251731	PHGDH	0.0485252	PFKL	0.0100426
SH3YL1	0.0266189	GPX3	0.0371764	GNG5	0.00809128	NT5E	0.00235684	PIR	0.039299	PFN1	0.00494302
SHOC2	0.00602928	GRIA1	0.0137479	GOLGB1	0.0380867	NUFIP1	0.00532824	PLAGL1	0.0252308	PGK1	0.00119335
SIGLEC1	0.0272344	GSTM4	0.0393534	GOT2	0.0231706	NUP205	0.0100028	PLCG2	0.0531036	PHF23	0.0274746
SLAMF7	0.0241407	GTF2I	0.0151898	GPAA1	0.0163756	NXPH1	0.0324095	PLEC	0.0452398	PLA2G15	0.0438841
SLC27A2	0.0217497	GTF2IRD1	0.0395887	GPBP1	0.025726	OSBPL7	0.029304	PLEKHA5	0.0216444	PLAU	0.0380061
SLC27A5	0.0181602	HDLBP	0.0368876	GPC4	0.00958287	OSMR	0.00215915	PLIN2	0.0262979	PLAUR	0.0358588
SLC29A1	0.00155626	HERC4	0.0399142	GPD1	0.00388953	PAOX	0.010998	PLIN3	0.0336059	PLCL2	0.0218664
SLC31A2	0.0293418	HERC6	0.0232586	GPR137B	0.0120461	PC	0.0245131	PLVAP	0.0283945	PLD3	0.0412924
SLC38A7	0.0183633	HIF1A	0.0162959	GPR68	0.00768495	PCDH19	0.0288619	PNP	0.0279319	PLXNB2	0.0483799
SLC6A7	0.0274794	HIRA	0.0316284	GPR77	0.00394291	PCGF1	0.000180309	POR	0.00382431	POLR1B	0.0308471
SOD2	0.000113964	HIST1H2BF	0.0141181	GPX1	0.0087352	PCNXL2	0.0288827	PPM1A	0.0318229	POLR3A	0.0122111
SPARC	0.0189383	HLA-DRA	0.0212447	GSN	0.0257233	PDDC1	0.0344005	PPP3CC	0.0396839	PPWD1	0.0332098
SPG11	0.00297407	HLF	0.0263207	GSPT1	0.0392145	PDIA3	0.0168001	PRPH	0.0337458	PRKCSH	0.0452561
SPTAN1	0.0370316	HMGCL	0.0160766	GTF2H5	0.0284867	PDIA4	0.00248961	PSMA7	0.0505567	PSMA1	0.037015
SRGN	0.0276257	HMGN4	0.0347693	H1FX	0.0159282	PEX19	0.0142222	PSMG1	0.0544438	PSMA5	0.0417706
SSB	0.0354084	HNRNPD	0.0401687	H3F3A	0.0209303	PGK1	0.0258982	PTCH2	0.0514008	PSMC5	0.0257047
SSR1	0.0342591	HNRNPF	0.0367624	HAUS1	0.0322687	PGM2	0.0262877	PTPN9	0.017806	PSMD11	0.0197431
ST6GAL1	0.00243062	HNRPDL	0.000895258	HECTD2	0.00360311	PHB	0.0238478	PTPRF	0.0360007	PSMD14	0.0113419
STAT3	0.0185182	HNRPDL	0.00174087	HEXB	0.0497839	PITPNM2	0.0184416	PYGB	0.0422499	PSMD2	0.0223899
STAT6	0.0166307	HS2ST1	0.00379706	HIF1A	0.0190784	PKIA	0.0261404	QARS	0.0118449	PTAFR	0.0100808
STAU2	0.0148573	HSD17B4	0.0173219	HLA-DRA	0.0261966	PKM2	0.00684162	RAB5C	0.0496852	PTGES3	0.0358215
STEAP2	0.000873087	HSP90AB1	0.000511468	HLF	0.0249742	PLP1	0.00933231	RAB7A	0.0533865	PVR	0.0131685
STK17A	0.0206811	HSPA5	0.0452561	HMGCS2	0.00520274	PMEPA1	0.00717714	RAD51	0.0484139	RAB18	0.0477477
STRAP	0.0305599	HSPA8	0.0209228	HMGN4	0.0394214	PMM2	0.0317262	RAD51L3	0.027154	RAB26	0.0406055
SYNE1	0.00261801	HSPA9	0.0193444	HNRNPD	0.0428439	PMP22	0.00703328	RALY	0.0153693	RANBP1	0.0269962
SYT1	0.0104522	HSPD1	0.00325116	HNRNPF	0.0416171	PNPLA7	0.0312142	RARRES2	0.0322739	RAP1GAP	0.040208
TAGLN3	0.0018231	HSPE1	0.0347792	HNRNPR	0.0435031	PNPT1	0.0166792	RASSF1	0.0321221	RAPGEF3	0.0249804
TAP1	0.0118506	IDH1	0.00615677	HNRPDL	0.0174505	POLR3B	0.0234309	RBM24	0.0454082	RASGEF1B	0.0162355
TBC1D14	0.0262651	IER3IP1	0.0170507	HP	0.0151346	PPAP2B	0.00693914	RBM4	0.0251528	RCHY1	0.0380026
TCEB1	0.00536175	IFRD2	0.0474143	HSP90AB1	0.0251505	PPIB	0.0267115	RBMS1	0.0388853	RETN	0.0151872
TEK	0.0275582	IGF2	0.0516768	HSPA5	0.0291199	PRDX1	0.0210991	RBMX	0.0230379	RFWD2	0.00146781
TGM2	0.0267555	IGFBP5	0.0170498	HSPD1	0.0217076	PRPF4B	0.0334243	RHOV	0.0448435	RGMB	0.0464192
TMEM209	0.0164937	IGFBP6	0.00839721	ICAM1	0.00768147	PSMA5	0.0102035	RMND5A	0.0467758	RHOA	0.0502459
TMEM51	0.0367585	IGHG2	0.0482237	IDE	0.0198827	PSMA6	0.00455959	RNF145	0.0299793	RIF1	0.0258493
TNFAIP2	0.02825	IGJ	0.014565	IDH1	0.0289482	PSMB1	0.027706	RNF146	0.0424206	RNF121	0.0057702
TNFRSF1B	0.00338565	ILKAP	0.0190312	IDH3B	0.0379567	PSMB7	0.0156476	RNF157	0.0197527	RNF181	0.0303689
TOM1L1	0.0363185	IMPDH2	0.00659391	IDH3G	0.0389053	PSMB9	0.000652736	RNPS1	0.00887601	RNF220	0.0103719
TPI1	0.0198771	INO80E	0.00638637	IER3	0.0234097	PSMC1	0.03187	ROBLD3	0.0139283	RNF26	0.0346876
TPM3	0.0193238	INPP5K	0.0545779	IER3IP1	0.0257846	PSMD12	0.028716	RPL10L	0.0117433	RNF6	0.01168
TPMT	0.00105437	ITGA3	0.0282755	IFNAR1	0.0438031	PSMD14	0.0198083	RPL7L1	0.0236387	RNFT1	0.0410631
TRIB1	0.0196221	JAK1	0.0173493	IFRD2	0.0312693	PSMD7	0.00946447	RPN1	0.0110948	RPL27A	0.0237337
TRIM38	0.0220268	JUN	0.00904255	IGF2	0.0182192	PSMG2	0.0237477	RPS24	0.0443221	RPL29	0.0233505
TSPO	0.0195264	KCMF1	0.0200821	IGFBP4	0.0115539	PSTPIP1	0.0170216	RPS8	0.0539616	RPS6KB1	0.0433152
TTC9C	0.0125991	KCNC4	0.0408315	IGFBP5	0.0442145	PTAFR	0.00331134	RSL1D1	0.00943235	S100A11	0.0406601
TTLL1	0.014554	KCNK1	0.0126837	IGFBP6	0.0239881	PTCH2	0.0219507	RSU1	0.0362639	S100A12	0.000483676
TTPAL	0.0366272	KDELR1	0.0262564	IL10RB	0.0504542	PTCHD2	0.00215968	RTCD1	0.0217222	S100A8	0.000706372
TUBA1A	0.00971622	KDELR2	0.054835	IL13RA1	0.00667633	PTX3	0.00751639	RWDD1	0.0445179	S100A9	0.000219229
TUBA1B	0.0118189	KDELR3	0.00615685	IL1RAP	0.0437919	PVALB	0.00814287	SDHAF2	0.0503161	SAMD1	0.0132364
TUBA1C	0.0245314	KDM5C	0.0123292	IL1RN	0.00782273	QSOX1	0.000736487	SEC23B	0.0270807	SC4MOL	0.0480022
TUBB2C	0.00677326	KIAA0174	0.0223706	IL27RA	0.0433707	RAB18	0.0201223	SEC24D	0.0115211	SCD	0.00825042
TWISTNB	0.0154074	KIAA0586	0.0346049	IL6R	0.0336472	RAD51L3	0.0230074	SEC61A1	0.00711452	SDC4	0.00320948
TXN	0.00605599	KIAA0753	0.0109516	ILF2	0.0365351	RALGAPA2	0.0343716	SEPP1	0.0195433	SEC14L1	0.00985932
TXNDC17	0.0228504	KIAA1012	0.037269	IMPDH2	0.0129076	RARRES2	0.0230523	SEPT_10	0.0409878	SELENBP1	0.00291369
UCP2	0.0264624	KIAA1467	0.000219228	INO80C	0.0121273	RASGEF1B	0.00626135	SEZ6	0.0522104	SERPINH1	0.0334183
USP1	0.00133524	KIAA1731	0.0124525	IPO5	0.0477914	RASSF4	0.00935762	SH3BGRL3	0.0390838	SFRP2	0.0319067
USP25	0.0384628	KLF9	0.0408517	IRF2BP1	0.0401073	RCHY1	0.0121585	SH3YL1	0.0537243	SGK1	0.0342203
VAMP8	0.0226381	KLHDC2	0.0317571	ISG15	0.0342616	RDH13	0.0121887	SHC1	0.0139477	SH3BGRL2	0.0458475
WDR12	0.0247911	KLHDC8B	0.0310655	ITGB6	0.0478805	REPS1	0.0297513	SHISA5	0.0242933	SIL1	0.025751
XRCC2	0.0130374	KRCC1	0.0208714	IVD	0.0352793	RFWD2	0.028901	SLAMF7	0.0428041	SKIL	0.036076
YKT6	0.0212289	LAMA1	0.0226397	KCNK1	0.0469549	RGS2	0.0130249	SLC12A2	0.0461815	SLC11A2	0.0167358
ZBTB7B	0.0284486	LAMB2	0.0476156	KDM5B	0.0423181	RHOF	0.0031832	SLC22A1	0.0371377	SLC22A5	0.0240509
ZC4H2	0.0375632	LBP	0.0071327	KDM5C	0.00177102	RMND5A	0.0276472	SLC25A11	0.0434449	SLC25A26	0.0295895
ZFP36	0.0244891	LCN2	0.0072676	KDSR	0.0442884	RNASE1	0.0192175	SLC31A2	0.022152	SLC25A34	0.0223886
		LDHB	0.0179715	KIAA1370	0.0214663	RNF121	0.0337198	SLC39A2	0.0486504	SLC39A10	0.0405764
		LEPROT	0.000560243	KIAA1467	0.00643742	RNF19B	0.00751698	SLC3A2	0.000681581	SLC39A9	0.0250423
		LFNG	0.0421968	KLHDC8B	0.0371046	ROGDI	0.0128914	SLC41A3	0.0468612	SLC6A8	0.019273
		LIG3	0.0242992	LAMA1	0.0351539	RPL10A	0.0129265	SLC7A8	0.0104068	SLCO4A1	0.0244955
		LOXL1	0.050946	LAMP3	0.0482117	RPS6KB1	0.0125475	SMAD1	0.0262479	SMAP2	0.0201776
		LPHN3	0.0386471	LASS2	0.0354457	RSL1D1	0.014763	SNTA1	0.0121389	SOCS3	0.00387257
		LPIN1	0.00583877	LBP	0.00378438	RSU1	0.0216496	SNTB2	0.0320368	SORBS1	0.0508777
		LRP5	0.035429	LCN2	0.0025718	S100A11	0.0243249	SNW1	0.0171905	SPCS3	0.0124367
		LRP8	0.0533268	LECT2	0.0486246	S100A12	0.0100836	SNX5	0.040904	SPIRE1	0.00698904
		LRPPRC	0.0426706	LEPREL2	0.0481748	S100A8	0.0144695	SRD5A1	0.0409517	SPTBN2	0.0336207
		LRRC8A	0.0227714	LGALS3BP	0.0301413	S100A9	0.0107367	SRPR	0.017227	SQLE	0.012976
		LRRC8D	0.0484748	LLPH	0.0272706	SAMHD1	0.0125919	STARD7	0.0312389	SREBF1	0.0473753
		LRRN3	0.00168256	LRP5	0.0290311	SAT1	0.029099	STAT2	0.0533309	SRGN	0.0152462
		LTBP4	0.0184339	LRPPRC	0.0466044	SCARB1	0.0228794	STC1	0.0155601	SULT1B1	0.0470986
		LTF	0.0356466	LRRC24	0.0343311	SCD	0.0206016	STK24	0.0404439	SYNE1	0.000907288
		LYRM4	0.0241463	LRRN3	0.00562735	SCP2	0.0276994	STX4	0.0152844	TAP1	0.0477973
		MAGED2	0.0335707	LTBP4	0.014413	SDC2	0.000551434	SULF2	0.043995	TARS2	0.0396456
		MANSC1	0.0544763	LTF	0.036042	SDC4	0.0312209	TAF1D	0.0120647	TCN1	0.00423276
		MAPRE1	0.0151306	LYN	0.0414539	SDCBP	0.0246038	TALDO1	0.046476	TCP1	0.0337384
		MARS_2	0.00349154	MAFG	0.0296579	SDF2L1	0.0197788	TAP2	0.0511292	TECR	0.0165999
		MATR3	0.0466952	MAN2A2	0.047265	SDHAF2	0.0163432	TAPBP	0.0293847	TGFBRAP1	0.0118956
		MAX	0.00847684	MANF	0.0350932	SDR39U1	0.0315059	TFAM	0.0347847	TGIF1	0.0302317
		MCAM	0.0408111	MAPKAPK2	0.0494718	SDS	0.00124458	TFIP11	0.0327844	THRB	0.0459543
		MCL1	0.0244445	MAPRE1	0.0323703	SELENBP1	0.00890609	THYN1	0.0555733	TIMP2	0.0204982
		MCM3	0.0187392	MARS_2	0.027803	SENP2	0.0164447	TIAL1	0.046891	TIMP3	0.0245166
		MCTP2	0.00036537	MATR3	0.0187026	SEPT_4	0.0298704	TMCC3	0.0303744	TKT	0.0174753
		MECOM	0.00371253	MAX	0.0111924	SERPING1	0.0273161	TMED10	0.0253214	TLR2	0.0230938
		METTL6	0.042937	MBD4	0.0373943	SFRS12	0.00329754	TMEM216	0.0132656	TMBIM4	0.0430848
		METTL9	0.030437	MBNL2	0.0509031	SGK1	0.0341529	TMEM55A	0.0462701	TMBIM6	0.0420696
		MFSD4	0.00355628	MFSD4	0.00250896	SH3BGRL2	0.0244198	TMEM55B	0.0380641	TMED6	0.0483049
		MFSD5	0.0335295	MID1	0.0135103	SH3BP4	0.0292775	TMEM63B	0.0473858	TMEM158	0.0362234
		MGEA5	0.0377329	MOCOS	0.0463923	SH3GL2	0.0136041	TMEM87A	0.0384335	TMEM181	0.0278392
		MID1	0.0471305	MOV10	0.0364118	SH3YL1	0.0311774	TMEM93	0.028725	TMEM2	0.0141828
		MKI67IP	0.0208483	MPHOSPH10	0.0126914	SHOC2	0.0062611	TNK2	0.0255602	TNFAIP6	0.0172917
		MMAB	0.0432729	MPHOSPH9	0.0423474	SIGLEC1	0.0249801	TOLLIP	0.0287995	TNFRSF1B	0.0137992
		MMP2	0.00937615	MPRIP	0.0188063	SLAMF7	0.0199403	TOM1L1	0.0124336	TNIP1	0.00646973
		MMRN1	0.0225403	MPZL1	0.0478158	SLC11A2	0.00368044	TOMM6	0.0287809	TNRC6C	0.0287069
		MOCOS	0.0400476	MRPL18	0.0487316	SLC16A1	0.0102095	TOMM70A	0.0286716	TPM3	0.0231373
		MPP1	0.0524966	MRPL42	0.0451432	SLC25A15	0.00562911	TOR1A	0.0437044	TPRG1L	0.0347348
		MRPL1	0.0130224	MSI2	0.0213131	SLC27A2	0.0206043	TP53BP2	0.0321651	TRIB1	0.00313728
		MRPS18C	0.0284524	MT3	0.0284896	SLC27A5	0.0163003	TPI1	0.0363723	TSGA14	0.0153198
		MRPS2	0.0294924	MT-CO2	0.0115474	SLC29A1	0.001464	TPMT	0.0464628	TSPO	0.00665882
		MRPS5	0.0432282	MT-ND2	0.0499429	SLC31A2	0.027153	TRIB3	0.0483336	TSPYL4	0.035305
		MSI2	0.00194798	MT-ND3	0.00586163	SLC38A3	0.0222293	TRIM47	0.0400933	TUBA1B	0.000653456
		MSN	0.0372105	MTRF1L	0.0347608	SLC38A7	0.0171262	TSC22D3	0.00264492	TUBA1C	0.00168142
		MT-CO2	0.0358344	MTUS1	0.0230334	SLC6A7	0.0221415	TTC27	0.0384389	TUBA8	0.0068447
		MT-ND1	0.0221301	MVK	0.0250758	SMC4	0.0187855	TTPAL	0.0222116	TUBB3	0.0386062
		MT-ND3	0.0497875	MYC	0.00506238	SNAP25	0.020936	TTYH3	0.0261804	TUBB4	0.00970499
		MYC	0.0105308	MYL9	0.0193763	SND1	0.0186589	UBE2D2	0.0542788	TXN	0.00555582
		MYL9	0.0255322	NADK	0.0274359	SNRPA1	0.0260644	UBE2G2	0.0422165	UBA1	0.0271948
		MYSM1	0.0509833	NASP	0.0305728	SOCS3	0.0079232	UBE2M	0.026939	UBE2B	0.0453359
		NASP	0.0217297	NCDN	0.025975	SOD1	0.00356796	UBE2R2	0.054404	UBE2N	0.0467498
		NBN	0.0154264	NDE1	0.00197372	SOD2	7.71e-05	UBE2W	0.00689956	UBR7	0.00798269
		NDE1	0.00705474	NDUFB8	0.0281277	SPARC	0.0174979	USP11	0.0345615	UCP2	0.0108592
		NDP	0.0195161	NDUFV2	0.00891744	SPG11	0.00306127	USP53	0.0196233	UGDH	0.00522807
		NDUFAB1	0.0400503	NFKBIA	0.0048136	SPTAN1	0.0329245	UTP14A	0.050313	UPP1	0.0243941
		NDUFB8	0.0258956	NIPAL2	0.00410493	SRCAP	0.00516198	VAPA	0.0251112	UQCRH	0.0368658
		NEBL	0.0319318	NIPSNAP1	0.0458701	SRD5A1	0.0116373	VIM	0.0427053	VAMP3	0.0335529
		NIPAL2	0.0018525	NME4	0.0226027	SRGN	0.025715	VTA1	0.0503787	VARS	0.0220204
		NIPSNAP1	0.0336147	NMRAL1	0.0501795	SSB	0.0290847	WAPAL	0.0539647	VCP	0.036324
		NKIRAS2	0.0507039	NOB1	0.0216938	SSR1	0.0297069	WDR54	0.0481057	VSNL1	0.019949
		NOB1	0.00756643	NOD2	0.0294621	ST6GAL1	0.00239062	WDR75	0.011554	WDR1	0.0394293
		NOP14	0.0104706	NOP14	0.00951956	STAT3	0.0154376	WIPI1	0.00103367	WDR12	0.0285238
		NOP56	0.0518668	NRXN2	0.000776425	STAT6	0.0172358	WRNIP1	0.0363958	WDR44	0.0287991
		NRXN2	0.0145713	NT5E	0.00563505	STAU2	0.0117791	XBP1	0.0207938	WDR48	0.0336789
		NT5E	0.028695	NUCB1	0.0101852	STEAP2	0.000693072	XRCC2	0.0318228	WSB2	0.0383526
		NUB1	0.0486047	NUDT18	0.00744775	STK17A	0.0177121	YME1L1	0.0261024	WTAP	0.0263112
		NUCB1	0.0276535	NUFIP1	0.0161864	STRAP	0.0246533	YWHAG	0.0426281	ZC3H18	0.00893445
		NUCKS1	0.0422436	NXN	0.0110449	SULF2	0.031963	ZBTB22	0.00937973	ZNF207	0.0364767
		NUP205	0.0292969	NXPH1	0.049246	SUMF2	0.0337426	ZC3H14	0.0336285
		PABPC4	0.0181461	OAT	0.0348575	SUN2	0.0334825	ZC4H2	0.00427321
		PAH	0.0411384	OAZ1	0.0247251	SYNE1	0.00216514	ZCCHC17	0.0237642
		PAIP1	0.0271203	OLFM4	0.0217583	SYT1	0.0111623	ZNF566	0.0506081
		PAK4	0.0132359	ORMDL3	0.034822	TAGLN3	0.0018567	ZNF592	0.0347317
		PAOX	0.00141027	OTUB1	0.0138428	TAP1	0.0315578	ZNF598	0.0437319
		PC	0.00275198	PAG1	0.0489426	TBC1D14	0.0218439	ZSCAN20	0.0330609
		PCDH19	0.022608	PAK4	0.046153	TCEB1	0.00582446	ZXDC	0.0215759
		PCGF1	7.31e-05	PAOX	0.0118792	TEK	0.0278213
		PCGF2	0.0302467	PARP9	0.0434759	TFAM	0.0167159
		PCK2	0.0414252	PC	0.00539271	TGM2	0.0196893
		PDDC1	0.0425788	PCBD1	0.0262274	THAP2	0.0175952
		PDE1A	0.0345705	PCGF1	0.00182662	TMED6	0.00301532
		PDE8A	0.0462458	PCMT1	0.0186196	TMEM164	0.00174963
		PDK2	0.040792	PDCL3	0.0455938	TMEM181	0.0337832
		PDK4	0.0229549	PDE2A	0.0220935	TMEM209	0.0122917
		PDLIM1	0.0318587	PDIA3	0.0245862	TMEM51	0.0307931
		PDZD8	0.0408237	PDIA4	0.0396675	TNFAIP2	0.0314959
		PDZK1	0.0219549	PDZK1	0.0351455	TNFRSF1B	0.00476924
		PECAM1	0.0475414	PECAM1	0.0131626	TOX4	0.0198991
		PER1	0.0164678	PEX19	0.0373138	TPI1	0.0157093
		PFDN1	0.0525009	PFDN5	0.0170434	TPM3	0.0158074
		PFDN5	0.0293842	PFKFB3	0.0203995	TPMT	0.00112441
		PHB	0.0106799	PFKL	0.0100426	TRAF3IP3	0.0308068
		PHGDH	0.0485252	PFN1	0.00494302	TRIB1	0.0164845
		PIR	0.039299	PGK1	0.00119335	TRIM38	0.0193443
		PKIG	0.0389759	PHB	0.0145805	TRIM47	0.0343179
		PKM2	0.0495625	PHF23	0.0274746	TSPO	0.0143637
		PLAGL1	0.0252308	PKIG	0.0136598	TTC9C	0.011131
		PLCG2	0.0531036	PKM2	0.00592262	TTLL1	0.0223461
		PLD1	0.045369	PLA2G15	0.0438841	TTPAL	0.0338101
		PLEC	0.0452398	PLAU	0.0380061	TUBA1A	0.00815861
		PLEKHA5	0.0216444	PLAUR	0.0358588	TUBA1B	0.0102191
		PLIN2	0.0262979	PLCL2	0.0218664	TUBA1C	0.021347
		PLIN3	0.0336059	PLD1	0.0156713	TUBB2B	0.0338837
		PLVAP	0.0283945	PLD3	0.0412924	TUBB2C	0.0107172
		PMEPA1	0.0293645	PLXNB2	0.0483799	TWISTNB	0.0128757
		PMP22	0.00918633	PMEPA1	0.00868605	TXN	0.00569941
		PMVK	0.00447099	PMP22	0.013159	TXNDC17	0.0170747
		PNP	0.0279319	PMVK	0.0217511	UCHL3	0.0051487
		POLL	0.0436835	POLL	0.0461376	UCP2	0.0235116
		POLR3B	0.00331326	POLR1B	0.0308471	UIMC1	0.00581573
		POR	0.00382431	POLR3A	0.0122111	USP1	0.00124998
		PPAP2B	0.0161951	POLR3B	0.00465126	VAMP8	0.0256688
		PPM1A	0.0318229	PPAP2B	0.00927988	VARS	0.0267651
		PPP1R10	0.0101861	PPP1R10	0.00559919	VWF	0.00914265
		PPP3CC	0.0396839	PPWD1	0.0332098	WASL	0.0265719
		PRDX1	0.0435266	PRDX1	0.0312159	WDR12	0.0230823
		PRNP	0.0151082	PRKCSH	0.0452561	XRCC2	0.0105551
		PRPH	0.0337458	PRNP	0.0480513	YKT6	0.0163704
		PSMA6	0.0167524	PSMA1	0.037015	ZBTB7B	0.0231419
		PSMA7	0.0505567	PSMA5	0.0417706	ZFP36	0.0264412
		PSMD12	0.0459044	PSMA6	0.00192435	ZNF207	0.0091042
		PSMD6	0.0170445	PSMC5	0.0257047	ZNF598	0.0238608
		PSMD7	0.0131138	PSMD11	0.0197431
		PSMG1	0.0544438	PSMD12	0.0145498
		PTCH2	0.0514008	PSMD14	0.0113419
		PTPN9	0.017806	PSMD2	0.0223899
		PTPRF	0.0360007	PSMD6	0.0474108
		PTX3	0.0247054	PSMD7	0.0175467
		PVALB	0.00379969	PTAFR	0.0100808
		PYGB	0.0422499	PTGES3	0.0358215
		QARS	0.0118449	PTX3	0.000267956
		QSOX1	0.0139183	PVALB	0.0125732
		RAB1A	0.00190791	PVR	0.0131685
		RAB5C	0.0496852	QSOX1	0.00206425
		RAB7A	0.0533865	RAB18	0.0477477
		RAD51	0.0484139	RAB1A	0.0335324
		RAD51L3	0.027154	RAB26	0.0406055
		RALY	0.0153693	RANBP1	0.0269962
		RARRES2	0.0322739	RAP1GAP	0.040208
		RASSF1	0.0321221	RAPGEF3	0.0249804
		RASSF4	0.0101969	RASGEF1B	0.0162355
		RBM24	0.0454082	RASSF4	0.0117618
		RBM4	0.0251528	RCHY1	0.0380026
		RBMS1	0.0388853	RECQL5	0.00937081
		RBMX	0.0230379	RETN	0.0151872
		RECQL5	0.00789632	REXO2	0.00790212
		REXO2	0.0434458	RFWD2	0.00146781
		RGS2	0.0522008	RGMB	0.0464192
		RHOF	0.00470314	RGS2	0.0207354
		RHOV	0.0448435	RHOA	0.0502459
		RIOK3	0.0349045	RHOF	0.00129097
		RMND5A	0.0467758	RIF1	0.0258493
		RNASE1	0.0338917	RIOK3	0.0390619
		RNASE4	0.027752	RNASE1	0.0176036
		RNF145	0.0299793	RNASE4	0.00734347
		RNF146	0.0424206	RNF121	0.0057702
		RNF157	0.0197527	RNF181	0.0303689
		RNF19B	0.0143543	RNF19B	0.0205315
		RNPS1	0.00887601	RNF220	0.0103719
		ROBLD3	0.0139283	RNF26	0.0346876
		ROGDI	0.0360768	RNF6	0.01168
		RPL10A	0.00867565	RNFT1	0.0410631
		RPL10L	0.0117433	ROGDI	0.0118473
		RPL26L1	0.0250014	RPL10A	0.0128819
		RPL7L1	0.0236387	RPL26L1	0.0426101
		RPN1	0.0110948	RPL27A	0.0237337
		RPS24	0.0443221	RPL29	0.0233505
		RPS8	0.0539616	RPS6KB1	0.0433152
		RSL1D1	0.00943235	S100A11	0.0406601
		RSU1	0.0362639	S100A12	0.000483676
		RTCD1	0.0217222	S100A8	0.000706372
		RWDD1	0.0445179	S100A9	0.000219229
		SAMHD1	0.0220963	SAMD1	0.0132364
		SAT1	0.00494227	SAMHD1	0.0359796
		SCP2	0.0126687	SAT1	0.0245778
		SDC2	0.00149332	SC4MOL	0.0480022
		SDCBP	0.0305167	SCD	0.00825042
		SDHAF2	0.0503161	SCP2	0.00590948
		SDR39U1	0.0340065	SDC2	0.0147984
		SDS	0.00206323	SDC4	0.00320948
		SEC11C	0.0473668	SDCBP	0.0152512
		SEC23B	0.0270807	SDR39U1	0.0337451
		SEC24D	0.0115211	SDS	0.00394261
		SEC61A1	0.00711452	SEC11C	0.0447876
		SEPP1	0.0195433	SEC14L1	0.00985932
		SEPT_10	0.0409878	SELENBP1	0.00291369
		SEPT_4	0.00103994	SEPT_4	0.0390708
		SERBP1	0.0196661	SERBP1	0.0430452
		SESN1	0.0317915	SERPINH1	0.0334183
		SEZ6	0.0522104	SESN1	0.0229921
		SH3BGRL3	0.0390838	SFRP2	0.0319067
		SH3BP4	0.0217563	SGK1	0.0342203
		SH3YL1	0.0537243	SH3BGRL2	0.0458475
		SHC1	0.0139477	SH3BP4	0.0171533
		SHISA5	0.0242933	SHOC2	0.015716
		SHOC2	0.0223985	SIGLEC1	0.00714943
		SIGLEC1	0.00274552	SIL1	0.025751
		SLAMF7	0.0428041	SKIL	0.036076
		SLC12A2	0.0461815	SLC11A2	0.0167358
		SLC16A1	0.0243977	SLC16A1	0.0330326
		SLC22A1	0.0371377	SLC22A5	0.0240509
		SLC25A11	0.0434449	SLC25A16	0.0142958
		SLC25A16	0.0540641	SLC25A26	0.0295895
		SLC25A4	0.0298952	SLC25A34	0.0223886
		SLC27A5	0.00293105	SLC25A4	0.0194458
		SLC29A1	0.0253299	SLC27A5	0.024702
		SLC31A2	0.022152	SLC29A1	0.00353009
		SLC38A3	0.0138722	SLC38A3	0.0122552
		SLC38A7	0.00260204	SLC38A7	0.0136379
		SLC39A2	0.0486504	SLC39A10	0.0405764
		SLC3A2	0.000681581	SLC39A9	0.0250423
		SLC41A3	0.0468612	SLC44A1	0.00450413
		SLC44A1	0.00460875	SLC6A8	0.019273
		SLC7A8	0.0104068	SLCO4A1	0.0244955
		SMAD1	0.0262479	SMAP2	0.0201776
		SND1	0.0127051	SND1	0.00631269
		SNRPA1	0.0260797	SNRPA1	0.0427396
		SNTA1	0.0121389	SOCS3	0.00387257
		SNTB2	0.0320368	SOD1	0.00639562
		SNW1	0.0171905	SOD2	0.0044732
		SNX5	0.040904	SORBS1	0.0508777
		SOD1	0.00778074	SPARC	0.034185
		SOD2	0.00220981	SPCS3	0.0124367
		SPARC	0.0237341	SPIRE1	0.00698904
		SRD5A1	0.0409517	SPTBN2	0.0336207
		SRPR	0.017227	SQLE	0.012976
		SSB	0.0111788	SREBF1	0.0473753
		ST6GAL1	0.00293098	SRGN	0.0152462
		STARD7	0.0312389	SSB	0.0321084
		STAT2	0.0533309	ST6GAL1	0.0140376
		STAT3	0.00465635	STAT3	0.00476994
		STC1	0.0155601	STK17A	0.028021
		STK17A	0.0187199	STOM	0.0354399
		STK24	0.0404439	STRAP	0.0507364
		STOM	0.00099694	STUB1	0.0104657
		STRAP	0.0184033	SULT1B1	0.0470986
		STUB1	0.0257367	SUMF2	0.0162506
		STX4	0.0152844	SUN2	0.0451002
		SULF2	0.043995	SYNE1	0.000907288
		SUMF2	0.0405814	TAGLN	0.0382594
		SUN2	0.0202981	TAGLN2	0.0331506
		TAF1D	0.0120647	TAGLN3	0.00482012
		TAGLN	0.0504218	TAP1	0.0477973
		TAGLN2	0.0446967	TARS2	0.0396456
		TAGLN3	0.00470994	TBC1D14	0.0148107
		TALDO1	0.046476	TCEA2	0.043857
		TAP2	0.0511292	TCEB1	0.0390359
		TAPBP	0.0293847	TCN1	0.00423276
		TBC1D14	0.0268924	TCP1	0.0337384
		TCEA2	0.0106611	TECR	0.0165999
		TCEB1	0.0470637	TENC1	0.00562699
		TENC1	0.0242136	TGFBR3	0.00421197
		TFAM	0.0347847	TGFBRAP1	0.0118956
		TFIP11	0.0327844	TGIF1	0.0302317
		TGFBR3	0.0218202	TGM2	0.00441252
		TGM2	0.0251698	THBS1	0.00870009
		THBS1	0.0137627	THRB	0.0459543
		THY1	0.0176211	THY1	0.0141855
		THYN1	0.0555733	TIMP2	0.0204982
		TIAL1	0.046891	TIMP3	0.0245166
		TMCC3	0.0303744	TKT	0.0174753
		TMED10	0.0253214	TLR2	0.0230938
		TMEM164	0.000462854	TMBIM4	0.0430848
		TMEM209	0.0369499	TMBIM6	0.0420696
		TMEM216	0.0132656	TMED6	0.0483049
		TMEM25	0.0443247	TMEM158	0.0362234
		TMEM55A	0.0462701	TMEM164	0.00655127
		TMEM55B	0.0380641	TMEM181	0.0278392
		TMEM63B	0.0473858	TMEM2	0.0141828
		TMEM87A	0.0384335	TMEM209	0.00310247
		TMEM93	0.028725	TMEM25	0.0391844
		TNK2	0.0255602	TNFAIP6	0.0172917
		TOLLIP	0.0287995	TNFRSF1B	0.0137992
		TOM1L1	0.0124336	TNIP1	0.00646973
		TOMM6	0.0287809	TNRC6C	0.0287069
		TOMM70A	0.0286716	TOP1	0.0215835
		TOP1	0.0337222	TOX4	0.0489747
		TOR1A	0.0437044	TPM2	0.0180799
		TOX4	0.024773	TPM3	0.0231373
		TP53BP2	0.0321651	TPRG1L	0.0347348
		TPI1	0.0363723	TRAF3IP3	0.0101372
		TPM2	0.0244271	TRIB1	0.00313728
		TPMT	0.0464628	TRIM38	0.0123936
		TRAF3IP3	0.0507909	TSGA14	0.0153198
		TRIB3	0.0483336	TSPO	0.00665882
		TRIM38	0.0210643	TSPYL4	0.035305
		TRIM47	0.0400933	TTC23	0.0383442
		TSC22D3	0.00264492	TTC9C	0.00259318
		TTC23	0.0346622	TUBA1B	0.000653456
		TTC27	0.0384389	TUBA1C	0.00168142
		TTC9C	0.00537066	TUBA8	0.0068447
		TTPAL	0.0222116	TUBB	0.0421039
		TTYH3	0.0261804	TUBB2B	0.0220723
		TUBB	0.0477362	TUBB2C	0.00664455
		TUBB2B	0.0228612	TUBB3	0.0386062
		TUBB2C	0.0100862	TUBB4	0.00970499
		TYMS	0.0030598	TXN	0.00555582
		UAP1	0.0361782	TYMS	0.00682442
		UBE2D2	0.0542788	UAP1	0.0445316
		UBE2G2	0.0422165	UBA1	0.0271948
		UBE2K	0.0374371	UBE2B	0.0453359
		UBE2M	0.026939	UBE2K	0.0250774
		UBE2R2	0.054404	UBE2N	0.0467498
		UBE2W	0.00689956	UBR7	0.00798269
		UBXN4	0.0439838	UBXN4	0.0175468
		UCHL3	0.022249	UCHL3	0.00278726
		UIMC1	0.035141	UCP2	0.0108592
		USP1	0.0191506	UGDH	0.00522807
		USP11	0.0345615	UIMC1	0.0181787
		USP25	0.0097902	UPP1	0.0243941
		USP53	0.0196233	UQCRH	0.0368658
		UTP14A	0.050313	USP1	0.00319902
		VAPA	0.0251112	USP25	0.0191695
		VIM	0.0427053	VAMP3	0.0335529
		VTA1	0.0503787	VARS	0.0220204
		VWF	0.00420051	VCP	0.036324
		WAPAL	0.0539647	VSNL1	0.019949
		WDR54	0.0481057	VWF	0.00246049
		WDR75	0.011554	WDR1	0.0394293
		WIPI1	0.00103367	WDR12	0.0285238
		WRNIP1	0.0363958	WDR44	0.0287991
		XBP1	0.0207938	WDR48	0.0336789
		XDH	0.0116567	WSB2	0.0383526
		XRCC2	0.0318228	WTAP	0.0263112
		YBX1	0.0346231	XDH	0.0229454
		YME1L1	0.0261024	YBX1	0.0188996
		YWHAG	0.0426281	ZC3H18	0.00893445
		ZBTB22	0.00937973	ZCCHC9	0.0354053
		ZC3H14	0.0336285	ZFP36	0.0134018
		ZC4H2	0.00427321	ZNF207	0.0364767
		ZCCHC17	0.0237642	ZNF330	0.018062
		ZCCHC9	0.048773	ZNF414	0.0492069
		ZFP36	0.00385027
		ZNF330	0.0280911
		ZNF414	0.0199249
		ZNF566	0.0506081
		ZNF592	0.0347317
		ZNF598	0.0437319
		ZSCAN20	0.0330609
		ZXDC	0.0215759
