# Supplementary material for: Strengthening insights into host responses to mastitis infection in ruminants by combining heterogeneous microarray data sources
Source: BMC Genomics. 2011 May 11;12:225. doi: 10.1186/1471-2164-12-225 (PMC3118214; doi:10.1186/1471-2164-12-225)
Supplement: Additional file 2 — Lists of all affected canonical pathways and corresponding affected genes. Complete lists of affected canonical pathways (p < 0.05) and corresponding affected genes identified with IPA for the meta-analysis combinations (I) overall response, (II) early stage response, (III) late stage response, (IV) cattle-specific response, (V) early specific response and (VI) late specific response, as well as for the common affected genes between the 4 meta-analysis responses (I) to (IV) (Figure 3, n = 92). The identified canonical pathways are listed from the lowest to the highest p-value. An asterisk indicates that the pathway approached statistical significance (0.05<p < 0.1). [file 1471-2164-12-225-S2.XLS]

## Sheet: Affected canonical pathways
Additional file 2 – Lists of all affected canonical pathways and corresponding affected genes
Complete lists of affected canonical pathways (p<0.05) and corresponding affected genes identified with IPA for the meta-analysis combinations (I) overall response, (II) early stage response, (III) late stage response, (IV) cattle-specific response, (V) early specific response and (VI) late specific response, as well as for the common affected genes between the 4 meta-analysis responses (I) to (I…
Canonical Pathways	P-value	Genes
(I) Overall response
Protein Ubiquitination Pathway	7.58578e-05	HSPA8, PSMB9, PSMA6, PSMD7, MED20, PSMD12, PSMA5, USP1, BIRC3, TAP1, USP25, TCEB1
Acute Phase Response Signaling	0.000109648	SERPING1, ALB, HP, SOD2, NFKBIA, C1S, CFB, CP, STAT3, LBP, TNFRSF1B
Lipid Antigen Presentation by CD1	0.000275423	CALR, CD3E, PDIA3, FCER1G
Oncostatin M Signaling	0.00218776	EPAS1, OSMR, STAT3, CHI3L1
Antigen Presentation Pathway	0.00269153	PSMB9, CALR, CD74, TAP1
T Helper Cell Differentiation	0.00562341	STAT6, IL10RB, FCER1G, STAT3, TNFRSF1B
TNFR2 Signaling	0.0104713	NFKBIA, TNFRSF1B, BIRC3
Apoptosis Signaling	0.0120226	NFKBIA, SPTAN1, TNFRSF1B, BCL2A1, BIRC3
Oxidative Phosphorylation	0.018197	ATP5O, FAM63B, NDUFAB1, NDUFB8, MT-ND3, MT-ND2, COX7A1
Complement System	0.0190546	SERPING1, C1S, CFB
IL-10 Signaling	0.0204174	NFKBIA, IL10RB, STAT3, LBP
Role of Macrophages, Fibroblasts and Endothelial Cells in Rheumatoid Arthritis	0.020893	FZD10, HP, LRP5, ICAM1, NFKBIA, PDIA3, C1S, CFB, FZD5, STAT3, TNFRSF1B
Activation of IRF by Cytosolic Pattern Recognition Receptors	0.0213796	IFIH1, NFKBIA, PPIB, ISG15
Type II Diabetes Mellitus Signaling	0.0218776	SLC27A5, NFKBIA, SLC27A2, ACSL6, CD36, TNFRSF1B
Glucocorticoid Receptor Signaling	0.025704	HSPA8, ICAM1, NFKBIA, CD3E, HSP90AB1, GTF2H2, STAT3, CD163, FKBP5
Polyamine Regulation in Colon Cancer	0.0275423	MAX, SAT1
LXR/RXR Activation	0.0323594	SCD, CD36, LBP, TNFRSF1B
(II) Early stage response
Protein Ubiquitination Pathway	3.63078e-06	UCHL3, PSMA6, UBE2M, PSMD7, PSMA7, UBE2R2 (includes EG:54926), USP11, UBE2D2, PSMD6, USP1, HSPA5, HSPA8, UBE2G2, USP53, STUB1, BAG1, PSMD12, TAP2, USP25, TCEB1
Polyamine Regulation in Colon Cancer	0.000295121	MYC, PSMA6, MAX, PSMD7, PSMA7, PSMD12, SAT1, PSMD6
Hypoxia Signaling in the Cardiovascular System	0.00151356	UBE2G2, JUN, UBE2M, HSP90AB1, UBE2R2 (includes EG:54926), UBE2D2, ATF4, HIF1A
Pyruvate Metabolism	0.00154882	PKM2, ALDH2, ALDH1A1, PC, PCK2, ACAA1, ALDH3A2, ACOT9, GLO1, LDHB
Endoplasmic Reticulum Stress Pathway	0.0025704	XBP1, DNAJC3, ATF4, HSPA5
ILK Signaling	0.00549541	VIM, HIF1A, MYL9 (includes EG:10398), MYC, RHOV, JUN, FLNA, FLNC, PPAP2B, ATF4, ILKAP, RSU1, RHOF
Antigen Presentation Pathway	0.00645654	CALR, HLA-DRA, CD74, TAP2, TAPBP
Butanoate Metabolism	0.00831764	ALDH2, ALDH1A1, ACAA1, AACS, ALDH3A2, HMGCL, SDS, HSD17B4
PDGF Signaling	0.0114815	MYC, SHC1, CSNK2A2, JAK1, JUN, PLCG2, STAT3
Glucocorticoid Receptor Signaling	0.0120226	JAK1, HSPA9, PPP3CC, STAT3, CD163, HSPA5, HSPA8, TSC22D3, SHC1, JUN, HSP90AB1, PCK2, BAG1, COX2, FKBP5, AGT
NRF2-mediated Oxidative Stress Response	0.0120226	SOD1, SOD2, JUN, DNAJB4, PRDX1, UBE2K, GSTM4, DNAJC3, DNAJA3, ATF4, DNAJA2, FKBP5
IL-10 Signaling	0.0194984	JAK1, JUN, CD14, ARG2, STAT3, LBP
EGF Signaling	0.0194984	SHC1, CSNK2A2, JAK1, JUN, STAT3
Regulation of Actin-based Motility by Rho	0.025704	MYL9 (includes EG:10398), RHOV, PAK4, ARPC5L (includes EG:81873), BAIAP2, ARPC3, RHOF
ATM Signaling	0.0269153	RAD51, JUN, GADD45G, ATF4, NBN
Ephrin Receptor Signaling	0.0288403	SHC1, GNAS, PAK4, SDCBP, ARPC5L (includes EG:81873), SDC2, ARPC3, ATF4, STAT3, ITGA3, GNAL
Cdc42 Signaling	0.0301995	MYL9 (includes EG:10398), PAK4, JUN, ARPC5L (includes EG:81873), BAIAP2, ARPC3, TNK2, ITGA3
RhoA Signaling	0.0301995	MYL9 (includes EG:10398), ARHGAP9, ARPC5L (includes EG:81873), BAIAP2, SEPT4, ARPC3, PLD1, MSN
Inositol Metabolism	0.0354813	POR, LAMB2, DHRS1, ETFDH, TPI1, APEX1, ADI1
Thrombopoietin Signaling	0.0354813	MYC, SHC1, JUN, PLCG2, STAT3
Molecular Mechanisms of Cancer	0.0354813	FZD10, LRP5, PAK4, JAK1, HIF1A, NBN, PTCH2, MYC, SHC1, GNAS, RHOV, MAX, JUN, FZD5, CDKN1B, RHOF, SMAD1, GNAL
LXR/RXR Activation	0.0363078	APOE, CD36, COX2, CD14, ARG2, LBP
Caveolar-mediated Endocytosis Signaling	0.0389045	COPZ1, FLNA, FLNC, RAB5C, COPA, ITGA3
Protein Kinase A Signaling	0.040738	YWHAG, PYGB, PPP3CC, PDE1A, PTCH2, MYL9 (includes EG:10398), PDE8A, GNAS, PPP1R10, FLNC, FLNA, PLCG2, KDELR2, KDELR3, ATF4, KDELR1
Aryl Hydrocarbon Receptor Signaling	0.042658	TGM2, MYC, ALDH1A1, JUN, HSP90AB1, ALDH3A2, GSTM4, CDKN1B, CYP1B1
VDR/RXR Activation	0.0457088	IGFBP6, LRP5, CAMP, CD14, IGFBP5, CDKN1B
Bile Acid Biosynthesis	0.047863	ALDH2, SLC27A5, ALDH1A1, ACAA1, SRD5A1, ALDH3A2
(III) Late stage response
Polyamine Regulation in Colon Cancer	1.77828e-09	PSMA6, PSMD7, SAT1, PSMD6, PSMA1, PSMC5, MYC, PSMD11, MAX, PSMD2, PSMD12, PSMA5, OAZ1, PSMD14
Protein Ubiquitination Pathway	2.04174e-06	UCHL3, PSMA6, PSMD7, UBE2N, PSMD6, USP1, PSMA1, HSPA5, TAP1, PSMC5, PSMD11, UBE2B, STUB1, PSMD2, PSMA5, PSMD12, PSMD14, UBA1, BIRC3, USP25, TCEB1
IL-6 Signaling	4.7863e-05	FOS, NFKBIA, IL1RN, IL6R, CD14, STAT3, CHUK, LBP, TNFRSF1B, TNFAIP6, MAPKAPK2, A2M
LXR/RXR Activation	4.7863e-05	APOE, SCD, CCL2, SREBF1, IL1RN, CD36, COX2, CD14, ARG2, LBP, TNFRSF1B
IL-10 Signaling	6.91831e-05	SOCS3, FOS, NFKBIA, IL1RN, IL10RB, CD14, ARG2, STAT3, CHUK, LBP
Acute Phase Response Signaling	8.91251e-05	ECSIT, SOCS3, C1S, IL6R, VWF, STAT3, FOS, HP, NFKBIA, SOD2, IL1RN, CFB, LBP, CHUK, TNFRSF1B, IL1RAP, A2M
Hepatic Fibrosis / Hepatic Stellate Cell Activation	0.000128825	IGFBP4, ICAM1, IL6R, IGFBP5, COL1A2, MYL9 (includes EG:10398), CCL2, LAMA1, CD14, LBP, TNFRSF1B, A2M, IFNAR1, TIMP2
Germ Cell-Sertoli Cell Junction Signaling	0.000263027	PAK4, TUBB3, TUBB2C, TUBB4, GSN, TUBB, ACTG1, TUBA8, SORBS1, RHOA, PPAP2B, TUBA1C, RHOF, CLINT1, A2M
Role of Macrophages, Fibroblasts and Endothelial Cells in Rheumatoid Arthritis	0.000851138	SOCS3, FZD10, LRP5, ICAM1, SFRP2, PDIA3, C1S, IL6R, PLCL2, STAT3, MYC, TLR2, FOS, HP, NFKBIA, CCL2, IL1RN, RHOA, CFB, FZD5, CHUK, MAPKAPK2, TNFRSF1B
Regulation of Actin-based Motility by Rho	0.000891251	MYL9 (includes EG:10398), PAK4, ACTR3, PFN1, CFL1, ARPC2, RHOA, ARHGDIA, GSN, RHOF
Toll-like Receptor Signaling	0.00128825	TLR2, ECSIT, FOS, NFKBIA, CD14, CHUK, LBP
RhoA Signaling	0.00158489	MYL9 (includes EG:10398), ACTR3, PFN1, CFL1, ARPC2, EZR, GNA12, RHOA, SEPT4, ACTG1, PLD1
Oxidative Phosphorylation	0.0020893	ATP6V1C1, COX8A, NDUFB8, ATP6V1A, ATP6V1E1, UQCRH, COX11, NDUFV2, ATP6V0D1, COX2, MT-ND3, MT-ND2, COX4I1, ATP6V1B2
Ephrin Receptor Signaling	0.00288403	PAK4, CFL1, GNA12, STAT3, GNG5, GNAI2, GNAS, ACTR3, SDCBP, SDC2, SORBS1, RHOA, ARPC2, GNAL
Cdc42 Signaling	0.00512861	MYL9 (includes EG:10398), FOS, PAK4, ACTR3, MPRIP, CD3E, CFL1, ARPC2, FNBP1L, FCER1G
Fcγ Receptor-mediated Phagocytosis in Macrophages and Monocytes	0.00630957	RPS6KB1, ACTR3, PLD3, ARPC2, EZR, VAMP3, LYN, ACTG1, PLD1
NRF2-mediated Oxidative Stress Response	0.00707946	SOD1, PRDX1, DNAJC3, ACTG1, MAFG, FOS, SOD2, VCP, UBE2K, TXN, FKBP5, DNAJC16, FTH1
PPAR Signaling	0.0109648	FOS, NFKBIA, HSP90AB1, IL1RN, COX2, CHUK, TNFRSF1B, CITED2
14-3-3-mediated Signaling	0.0147911	FOS, TUBB3, TUBA8, TUBB2C, PDIA3, TUBA1C, PLCL2, TUBB4, TUBB
N-Glycan Degradation	0.017378	EDEM1, GM2A, HEXB, MAN2A2
CD40 Signaling	0.0177828	FOS, ICAM1, NFKBIA, STAT3, CHUK, MAPKAPK2
Glucocorticoid Receptor Signaling	0.018197	ICAM1, CD3E, STAT3, CD163, HSPA5, FOS, NFKBIA, PTGES3 (includes EG:10728), HSP90AB1, CCL2, IL1RN, GTF2H5, COX2, CHUK, FKBP5, A2M
CXCR4 Signaling	0.0239883	GNAI2, MYL9 (includes EG:10398), GNAS, FOS, PAK4, GNA12, RHOA, LYN, RHOF, GNG5, GNAL
Lipid Antigen Presentation by CD1	0.0269153	CD3E, PDIA3, FCER1G
Type I Diabetes Mellitus Signaling	0.0288403	SOCS3, NFKBIA, CD3E, FCER1G, CHUK, HSPD1, TNFRSF1B, IL1RAP
Growth Hormone Signaling	0.0288403	RPS6KB1, SOCS3, FOS, IGF2, STAT3, A2M
Leukocyte Extravasation Signaling	0.0316228	GNAI2, TIMP3, ICAM1, RAP1GAP (includes EG:5909), EZR, RHOA, CD44, PECAM1, THY1, RAPGEF3, ACTG1, TIMP2
Rac Signaling	0.0323594	RPS6KB1, PAK4, ACTR3, CFL1, ARPC2, RHOA, CD44, PLD1
Coagulation System	0.0323594	VWF, PLAUR, PLAU, A2M
Actin Cytoskeleton Signaling	0.0331131	PAK4, PFN1, CFL1, GNA12, GSN, ACTG1, MYL9 (includes EG:10398), ACTR3, ARPC2, EZR, RHOA, CD14, LBP
Citrate Cycle	0.0346737	PC, IDH3G, ACO1, IDH3B, IDH1
IL-8 Signaling	0.0346737	GNAI2, GNAS, RPS6KB1, ICAM1, PLD3, GNA12, RHOA, CHUK, RHOF, GNG5, PLD1
CCR5 Signaling in Macrophages	0.0398107	GNAI2, GNAS, FOS, CD3E, FCER1G, GNG5
Role of NFAT in Regulation of the Immune Response	0.040738	GNAI2, GNAS, FOS, NFKBIA, CD3E, GNA12, FCER1G, LYN, CHUK, GNG5, GNAL
ILK Signaling	0.0416869	MYL9 (includes EG:10398), MYC, FOS, CFL1, FLNA, PPAP2B, RHOA, HIF1A, RHOF, ITGB6, ACTG1
Purine Metabolism	0.042658	PKM2, ADSSL1, PDE2A, NME4, POLR1B, XDH, PSMD6, HSPD1, IDE, AMPD2, PSMC5, IMPDH2, POLR3A, POLR3B, NT5E, BCKDHA, POLL, VCP, IFNAR1, RECQL5
Mitochondrial Dysfunction	0.0436516	UQCRH, COX11, UCP2, SOD2, NDUFV2, XDH, COX8A, COX2, NDUFB8, COX4I1
Dendritic Cell Maturation	0.0457088	TLR2, COL1A2, ICAM1, NFKBIA, IL1RN, HLA-DRA, FCER1G, CHUK, TNFRSF1B, IFNAR1
Endothelin-1 Signaling	0.0489779	GNAI2, MYC, GNAS, FOS, PLD3, PDIA3, GNA12, CASP4, PLCL2, PLD1, GNAL
(IV) Cattle-specific response
Polyamine Regulation in Colon Cancer	1.20226e-08	MYC, PSMB9, PSMB7, PSMA6, PSMC1, MAX, PSMD7, PSMD12, PSMA5, PSMB1, SAT1, PSMD14
Protein Ubiquitination Pathway	4.16869e-06	PSMB9, UCHL3, PSMA6, PSMD7, MED20, USP1, TAP1, HSPA8, PSMB7, PSMC1, PSMA5, PSMD12, PSMB1, PSMD14, BIRC3, TCEB1
Acute Phase Response Signaling	0.000562341	SOCS3, SERPING1, ALB, HP, SOD2, C1S, CFB, VWF, CP, STAT3, LBP, TNFRSF1B
Hepatic Fibrosis / Hepatic Stellate Cell Activation	0.00870964	ICAM1, MYL6, LAMA1, CD14, IGFBP5, MMP2, LBP, TNFRSF1B
Lipid Antigen Presentation by CD1	0.00912011	CD3E, PDIA3, FCER1G
Inositol Metabolism	0.020893	TPI1, RDH13, APEX1, ADI1, IDH3B, PITPNM2
Oxidative Phosphorylation	0.0239883	ATP5O, FAM63B, NDUFAB1, COX8A, NDUFB8, MT-ND3, MT-ND2, COX7A1
LXR/RXR Activation	0.0275423	SCD, CD36, CD14, LBP, TNFRSF1B
Type II Diabetes Mellitus Signaling	0.0331131	PKM2, SOCS3, SLC27A5, SLC27A2, ACSL6, CD36, TNFRSF1B
Glycolysis/Gluconeogenesis	0.0389045	PKM2, PGK1, PGM2, ALDH3A2, TPI1, GALM
Antigen Presentation Pathway	0.040738	PSMB9, CD74, TAP1
Nucleotide Excision Repair Pathway	0.0436516	GTF2H5, GTF2H2, ERCC5
Cdc42 Signaling	0.0467735	WASL (includes EG:8976), CD3E, MYL6, BAIAP2, FCER1G, ITGA3
Complement System	0.0467735	SERPING1, C1S, CFB
(V) Early specific response
Pyruvate Metabolism	0.000467735	ALDH2, ALDH1A1, PCK2, ACAA1, ALDH3A2, ACOT9, GLO1, LDHB
Butanoate Metabolism	0.00114815	ALDH2, ALDH1A1, ACAA1, AACS, ALDH3A2, HMGCL, HSD17B4
Hypoxia Signaling in the Cardiovascular System	0.00138038	UBE2G2, JUN, UBE2M, UBE2R2 (includes EG:54926), UBE2D2, ATF4
Protein Ubiquitination Pathway	0.00239883	UBE2G2, HSPA8, USP53, UBE2M, PSMA7, BAG1, UBE2R2 (includes EG:54926), USP11, UBE2D2, TAP2
ATM Signaling	0.00245471	RAD51, JUN, GADD45G, ATF4, NBN
Clathrin-mediated Endocytosis Signaling	0.00891251	HSPA8, CSNK2A2, ARPC5L (includes EG:81873), RAB5C, CLTC, RAB7A, ARPC3, PPP3CC
Protein Kinase A Signaling	0.00954993	PDE8A, YWHAG, FLNC, PLCG2, KDELR2, KDELR3, ATF4, PYGB, PPP3CC, PDE1A, KDELR1, PTCH2
EGF Signaling	0.0109648	SHC1, CSNK2A2, JAK1, JUN
Valine, Leucine and Isoleucine Degradation	0.0112202	ALDH2, ALDH1A1, ACAA1, ALDH3A2, HMGCL, HSD17B4
PDGF Signaling	0.0120226	SHC1, CSNK2A2, JAK1, JUN, PLCG2
Caveolar-mediated Endocytosis Signaling	0.0125893	COPZ1, FLNC, RAB5C, COPA, ITGA3
Bile Acid Biosynthesis	0.0154882	ALDH2, ALDH1A1, ACAA1, SRD5A1, ALDH3A2
Cdc42 Signaling	0.0165959	JUN, ARPC5L (includes EG:81873), BAIAP2, ARPC3, TNK2, ITGA3
IL-2 Signaling	0.0186209	SHC1, CSNK2A2, JAK1, JUN
Glucocorticoid Receptor Signaling	0.0213796	HSPA8, SHC1, TSC22D3, JAK1, JUN, PCK2, BAG1, HSPA9, PPP3CC, AGT
Integrin Signaling	0.0234423	SHC1, RHOV, ARPC5L (includes EG:81873), PLCG2, ARPC3, ILKAP, TNK2, ITGA3
Antigen Presentation Pathway	0.0288403	CALR, TAP2, TAPBP
Tryptophan Metabolism	0.0288403	FAAH, ALDH2, ALDH1A1, ACAA1, ALDH3A2, METTL6, HSD17B4, CYP1B1
Inositol Metabolism	0.0295121	POR, LAMB2, DHRS1, ETFDH, TPI1
Propanoate Metabolism	0.0301995	ALDH2, ALDH1A1, ACAA1, ALDH3A2, LDHB
Ascorbate and Aldarate Metabolism	0.0331131	ALDH2, ALDH1A1, ALDH3A2
Synthesis and Degradation of Ketone Bodies	0.0389045	ACAA1, HMGCL
IL-3 Signaling	0.0389045	SHC1, JAK1, JUN, PPP3CC
Endoplasmic Reticulum Stress Pathway	0.042658	XBP1, ATF4
ILK Signaling	0.0436516	RHOV, JUN, FLNC, VIM, ATF4, ILKAP, RSU1
Fatty Acid Metabolism	0.0436516	ALDH2, ALDH1A1, ACAA1, ACOX2, ALDH3A2, HSD17B4, CYP1B1
Aryl Hydrocarbon Receptor Signaling	0.0446684	ALDH1A1, JUN, ALDH3A2, GSTM4, CDKN1B, CYP1B1
Lysine Degradation	0.0467735	ALDH2, ALDH1A1, ACAA1, ALDH3A2, AASS, YME1L1, HSD17B4
Rac Signaling	0.0467735	JUN, ARPC5L (includes EG:81873), BAIAP2, ARPC3, ITGA3
(VI) Late specific response
IL-6 Signaling	6.30957e-05	FOS, NFKBIA, IL1RN, IL6R, CHUK, TNFRSF1B, TNFAIP6, MAPKAPK2, A2M
Polyamine Regulation in Colon Cancer	7.76247e-05	PSMD11, PSMD2, PSMA5, OAZ1, PSMD14, PSMA1, PSMC5
Acute Phase Response Signaling	0.000165959	ECSIT, SOCS3, FOS, HP, NFKBIA, IL1RN, C1S, IL6R, CHUK, TNFRSF1B, A2M, IL1RAP
Role of Macrophages, Fibroblasts and Endothelial Cells in Rheumatoid Arthritis	0.000275423	SOCS3, ICAM1, SFRP2, PDIA3, C1S, IL6R, PLCL2, TLR2, FOS, HP, NFKBIA, CCL2, IL1RN, RHOA, CHUK, MAPKAPK2, TNFRSF1B
Fcγ Receptor-mediated Phagocytosis in Macrophages and Monocytes	0.000707946	RPS6KB1, ACTR3, PLD3, ARPC2, EZR, VAMP3, LYN, ACTG1
Germ Cell-Sertoli Cell Junction Signaling	0.001	TUBB3, TUBA8, SORBS1, RHOA, TUBA1C, CLINT1, TUBB4, GSN, A2M, ACTG1
Hepatic Fibrosis / Hepatic Stellate Cell Activation	0.00102329	COL1A2, IGFBP4, ICAM1, CCL2, IL6R, TNFRSF1B, A2M, IFNAR1, TIMP2
Protein Ubiquitination Pathway	0.00134896	PSMD11, UBE2B, PSMD2, UBE2N, PSMA5, PSMD14, UBA1, PSMA1, BIRC3, TAP1, PSMC5
Cdc42 Signaling	0.0017378	FOS, ACTR3, MPRIP, CD3E, CFL1, ARPC2, FNBP1L, FCER1G
RhoA Signaling	0.0017378	ACTR3, PFN1, CFL1, ARPC2, EZR, GNA12, RHOA, ACTG1
IL-10 Signaling	0.0018197	SOCS3, FOS, NFKBIA, IL1RN, IL10RB, CHUK
Regulation of Actin-based Motility by Rho	0.00186209	ACTR3, PFN1, CFL1, ARPC2, RHOA, ARHGDIA, GSN
Toll-like Receptor Signaling	0.00275423	TLR2, ECSIT, FOS, NFKBIA, CHUK
Dendritic Cell Maturation	0.0042658	TLR2, COL1A2, ICAM1, NFKBIA, IL1RN, FCER1G, CHUK, TNFRSF1B, IFNAR1
Leukocyte Extravasation Signaling	0.0047863	GNAI2, TIMP3, ICAM1, RAP1GAP (includes EG:5909), EZR, RHOA, CD44, RAPGEF3, ACTG1, TIMP2
Type I Diabetes Mellitus Signaling	0.00512861	SOCS3, NFKBIA, CD3E, FCER1G, CHUK, TNFRSF1B, IL1RAP
Death Receptor Signaling	0.00616595	NFKBIA, CHUK, CFLAR, TNFRSF1B, BIRC3
Lipid Antigen Presentation by CD1	0.00616595	CD3E, PDIA3, FCER1G
14-3-3-mediated Signaling	0.00691831	FOS, TUBB3, TUBA8, PDIA3, TUBA1C, PLCL2, TUBB4
CD40 Signaling	0.00707946	FOS, ICAM1, NFKBIA, CHUK, MAPKAPK2
Role of NFAT in Regulation of the Immune Response	0.00851138	GNAI2, FOS, NFKBIA, CD3E, GNA12, FCER1G, LYN, CHUK, GNG5
CD28 Signaling in T Helper Cells	0.00954993	FOS, ACTR3, NFKBIA, CD3E, ARPC2, FCER1G, CHUK
CCR5 Signaling in Macrophages	0.0151356	GNAI2, FOS, CD3E, FCER1G, GNG5
LXR/RXR Activation	0.0169824	SCD, CCL2, SREBF1, IL1RN, TNFRSF1B
Chemokine Signaling	0.0177828	GNAI2, FOS, CCL2, CFL1, RHOA
Oxidative Phosphorylation	0.0194984	UQCRH, NDUFV2, ATP6V1C1, COX8A, ATP6V0D1, ATP6V1A, ATP6V1B2, COX4I1
Sphingosine-1-phosphate Signaling	0.0194984	GNAI2, PDIA3, GNA12, RHOA, CASP4, PLCL2
N-Glycan Degradation	0.0199526	EDEM1, HEXB, MAN2A2
Rac Signaling	0.0204174	RPS6KB1, ACTR3, CFL1, ARPC2, RHOA, CD44
IL-8 Signaling	0.0213796	GNAI2, RPS6KB1, ICAM1, PLD3, GNA12, RHOA, CHUK, GNG5
Hepatic Cholestasis	0.0234423	NFKBIA, CYP27A1, SREBF1, IL1RN, CHUK, TNFRSF1B, TAP1
Ephrin Receptor Signaling	0.0234423	GNAI2, ACTR3, CFL1, SORBS1, ARPC2, GNA12, RHOA, GNG5
NF-κB Signaling	0.0263027	TLR2, NFKBIA, IL1RN, UBE2N, FCER1G, CHUK, TNFRSF1B
Actin Cytoskeleton Signaling	0.0269153	ACTR3, PFN1, CFL1, ARPC2, EZR, GNA12, RHOA, GSN, ACTG1
Role of Osteoblasts, Osteoclasts and Chondrocytes in Rheumatoid Arthritis	0.0269153	FOS, SFRP2, NFKBIA, IL1RN, CHUK, TNFRSF1B, GSN, BIRC3, ALPL
Apoptosis Signaling	0.0275423	NFKBIA, CHUK, TNFRSF1B, BCL2A1, BIRC3
TREM1 Signaling	0.0295121	TLR2, NOD2, ICAM1, CCL2
Induction of Apoptosis by HIV1	0.030903	NFKBIA, CHUK, TNFRSF1B, BIRC3
PPAR Signaling	0.0316228	FOS, NFKBIA, IL1RN, CHUK, TNFRSF1B
Coagulation System	0.0331131	PLAUR, PLAU, A2M
Glucocorticoid Receptor Signaling	0.0354813	FOS, ICAM1, PTGES3 (includes EG:10728), NFKBIA, CCL2, CD3E, IL1RN, GTF2H5, CHUK, A2M
April Mediated Signaling	0.0380189	FOS, NFKBIA, CHUK
Activation of IRF by Cytosolic Pattern Recognition Receptors	0.0380189	NFKBIA, CHUK, IFNAR1, ISG15
HMGB1 Signaling	0.0380189	FOS, ICAM1, CCL2, RHOA, TNFRSF1B
p70S6K Signaling	0.040738	GNAI2, RPS6KB1, PDIA3, LYN, PLCL2, EEF2K
B Cell Activating Factor Signaling	0.0436516	FOS, NFKBIA, CHUK
T Helper Cell Differentiation	0.0436516	IL10RB, FCER1G, TNFRSF1B
Cardiac Hypertrophy Signaling	0.0436516	GNAI2, RPS6KB1, PDIA3, GNA12, RHOA, IL6R, PLCL2, MAPKAPK2, GNG5
ERK5 Signaling	0.0446684	RPS6KB1, FOS, SGK1, GNA12
p38 MAPK Signaling	0.0446684	H3F3A (includes EG:3020), IL1RN, EEF2K, TNFRSF1B, MAPKAPK2
Growth Hormone Signaling	0.0467735	RPS6KB1, SOCS3, FOS, A2M
Erythropoietin Signaling	0.047863	RPS6KB1, SOCS3, FOS, NFKBIA
Common genes for the 4 meta-analysis responses (I) to (IV)
Polyamine Regulation in Colon Cancer	0.00316228	MAX, SAT1
Protein Ubiquitination Pathway	0.00354813	PSMA6, PSMD7, PSMD12, USP1, TCEB1
Molecular Mechanisms of Cancer	0.0354813	FZD10, LRP5, MAX, RHOF, GNAL
LXR/RXR Activation *	0.0588844	CD36, LBP
Factors Promoting Cardiogenesis in Vertebrates *	0.0776247	FZD10, LRP5
