# Supplementary material for: Strengthening insights into host responses to mastitis infection in ruminants by combining heterogeneous microarray data sources
Source: BMC Genomics. 2011 May 11;12:225. doi: 10.1186/1471-2164-12-225 (PMC3118214; doi:10.1186/1471-2164-12-225)
Supplement: Additional file 3 — Lists of all affected biological functions and corresponding affected genes. Complete lists of all affected biological functions (p < 0.05) and corresponding affected genes identified with IPA for the meta-analysis combinations (I) overall response, (II) early stage response, (III) late stage response, (IV) cattle-specific response, (V) early specific response and (VI) late specific response, as well as for the common affected genes between the 4 meta-analysis responses (I) to (IV) (Figure 3, n = 92). The biological functions include all the sub-groups "Diseases and disorders", "Physiological system development and function" and "Molecular and cellular functions" and are listed from the lowest to the highest p-value. The five most affected molecular and cellular functions, which are discussed in the text, are in bold. [file 1471-2164-12-225-S3.XLS]

## Sheet: Affected biological functions
Additional file 3 – Lists of all affected biological functions and corresponding affected genes
Complete lists of all affected biological functions (p<0.05) and corresponding affected genes identified with IPA for the meta-analysis combinations (I) overall response, (II) early stage response, (III) late stage response, (IV) cattle-specific response, (V) early specific response and (VI) late specific response, as well as for the common affected genes between the 4 meta-analysis responses (I)…
Category	P-value	Genes
(I) Overall response
Cancer	7.73e-15	SLC27A2, SGK1, CTSG, EIF1, CP, PTCH2, IFIH1, CACYBP, XRCC2, SOD2, LTF, FBLN1, NEFM, CAV1, OSMR, TXN, PKIA, APEX1, PHB (includes EG:5245), STAT6, NUFIP1, MMP2, IER3, STAT3, SSR1, HSPA8, MAX, CD68, GLUL, MT-ND3, ENC1, FTH1, SERPING1, ICAM1, ZFP36, GBP1 (includes EG:2633), PDIA3, PRDX1, CASP4, CD74, TPI1, SELENBP1, RNF181, TRIB1, HSP90AB1, STK17A, COG2, LBP, TNFRSF1B, DARC, PSMB9, SIGLEC1, UCP2, MED…
Infectious Disease	8.55e-12	ST6GAL1, RARRES2, CD3E, CTSG, CD163, IFIH1, IMPDH2, LTF, MOCOS, CAV1, TUBA1C, BIRC3, TEK, ARID5A, HNRNPF, STAT6, C1S, CD93, LCN2, CD97, IER3, OSBPL7, STAT3, SSR1, MECOM, PCGF1, PSMA5, PSMD12, GLUL, SPTAN1, PTAFR, ENC1, GNAL, ICAM1, PPIB, PDIA3, HS2ST1, GTF2H2, CASP4, CD74, CHORDC1, NFKBIA, COG2, LBP, TNFRSF1B, DARC, EPAS1, MED20, TUBB2C, EGR1, EXOSC5, CD36, S100A12, ITGB2, HP, ALB, TUBA1A, S100A9…
Immunological Disease	4.16e-10	ST6GAL1, PLP1, CD3E, C22ORF28, KIAA1467, GMDS, EIF1, SYNE1, SDC4, SH3GL2, MRPS27, FAM174B (includes EG:400451), IFIH1, IMPDH2, LTF, MOCOS, LAMA1, OSMR, TUBA1C, TXN, TEK, PGK1, RPS6KB1, STAT6, MTHFS, C1S, MMP2, STAT3, IER3, CD97, RAD51L3, HSPA8, CD68, NXPH1, KIAA0408, HMGN4 (includes EG:10473), GLUL, FZD5, PTAFR, S100A11, GNAL, FTH1, SERPING1, SH3BP4, ICAM1, ZFP36, PDIA3, PRDX1, FAM63B, HS2ST1, CA…
Inflammatory Response	1.46e-09	ST6GAL1, RARRES2, PLP1, CD3E, CTSG, CD163, IFIH1, GIMAP5, SOD2, IMPDH2, LTF, CAV1, OSMR, TXN, CCL16, STAT6, LCN2, CD93, CD97, STAT3, IER3, MECOM, PTAFR, FTH1, SERPING1, ICAM1, ZFP36, PPIB, CASP4, CD74, TAP1, TGM2, NFKBIA, STEAP2, CFB, IFI6, S100A8, LBP, TNFRSF1B, DARC, PSMB9, CALR, LRP5, UCP2, EGR1, CD36, AGPAT1, S100A12, ISG15, ITGB2, CXCL16, HP, ALB, S100A9, NT5E, CD244, IL10RB, FCER1G, CD44, Z…
Connective Tissue Disorders	5.33e-08	ST6GAL1, GMDS, C22ORF28, SYNE1, SH3GL2, SDC4, MRPS27, IFIH1, SOD2, LTF, MOCOS, CAV1, TUBA1C, TXN, PGK1, STAT6, RPS6KB1, MTHFS, C1S, MMP2, STAT3, CD97, MECOM, HSPA8, CD68, GLUL, FZD5, FTH1, SCD, SH3BP4, ICAM1, ZFP36, PRDX1, PDIA3, FAM63B, CD74, TAP1, NFKBIA, CFB, S100A8, LBP, TNFRSF1B, FKBP5, PSMB9, CALR, LRP5, KCNK17, UCP2, EPAS1, TUBB2C, MAPRE1, CD36, AGPAT1, LRRK2, USP1, S100A12, TMEM51, CXCL16…
Inflammatory Disease	5.33e-08	ST6GAL1, PLP1, RARRES2, CD3E, GMDS, C22ORF28, EIF1, SYNE1, SH3GL2, SDC4, CD163, IFIH1, MRPS27, IMPDH2, SOD2, LTF, MOCOS, FBLN1, LAMA1, OSMR, TUBA1C, PKIA, TXN, TEK, PGK1, STAT6, RPS6KB1, MTHFS, C1S, ACSL6, MMP2, STAT3, CD97, MECOM, HSPA8, CD68, GLUL, FZD5, PTAFR, S100A11, FTH1, SH3BP4, ICAM1, ZFP36, PRDX1, PDIA3, FAM63B, PTCHD2, SAT1, TPI1, CD74, TAP1, SELENBP1, TGM2, NFKBIA, CFB, LTBP4, IFI6, S1…
Skeletal and Muscular Disorders	5.33e-08	ST6GAL1, C22ORF28, GMDS, SGK1, CP, SYNE1, SH3GL2, SDC4, PTCH2, IFIH1, MRPS27, XRCC2, SOD2, LTF, MOCOS, TUBA1C, PKIA, TXN, FBL, PGK1, STAT6, RPS6KB1, MTHFS, C1S, LCN2, MMP2, IER3, CD97, STAT3, TUBA1B, HSPA8, CD68, GLUL, FZD5, S100A11, GNAL, FTH1, SCD, SERPING1, SH3BP4, ICAM1, GBP1 (includes EG:2633), ZFP36, PRDX1, PDIA3, FAM63B, SAT1, TPI1, CD74, TAP1, TGM2, NFKBIA, CFB, S100A8, LBP, TNFRSF1B, FKB…
Respiratory Disease	7.96e-08	ST6GAL1, CD3E, RNASE1, SOD2, IMPDH2, LTF, CAV1, TUBA1C, TXN, APEX1, RPS6KB1, STAT6, LCN2, MMP2, STAT3, IER3, CD68, GLUL, PTAFR, ICAM1, ZFP36, PRDX1, PDIA3, TPI1, SELENBP1, NFKBIA, HSP90AB1, CFB, LTBP4, LBP, EPAS1, TUBB2C, ABCG2, EGR1, S100A12, SLC29A1, ITGB2, ALB, HP, TUBA1A, NR4A2, S100A9, NT5E, EIF4A1, CD44, SPARC, TSPO, ERCC5, CHI3L1
Cell Death	3.64e-07	ST6GAL1, SGK1, CTSG, CP, PTCH2, IFIH1, CACYBP, XRCC2, GIMAP5, SOD2, LTF, FBLN1, CAV1, NEFM, TXN, PKIA, APEX1, PHB (includes EG:5245), FBL, STAT6, MMP2, IER3, STAT3, RAD51L3, HSPA8, MAX, CD68, CCT3, MT-ND3, ADAMTSL4, BCL2A1, ENC1, FTH1, SERPING1, ICAM1, GBP1 (includes EG:2633), ZFP36, PDIA3, PRDX1, CASP4, TPI1, CD74, TAP1, TGM2, RNF181, TRIB1, PSMG2, HSP90AB1, STK17A, IFI6, LBP, FKBP5, TNFRSF1B, D…
Cellular Movement	5.78e-07	ST6GAL1, PLP1, RARRES2, CD3E, CTSG, SDC4, SOD2, LTF, FBLN1, CAV1, LAMA1, TXN, CCL16, TEK, PHB (includes EG:5245), RPS6KB1, STAT6, LCN2, MMP2, STAT3, CD97, ADI1, MAX, SDCBP, PTAFR, SERPING1, ICAM1, GBP1 (includes EG:2633), PPIB, PRDX1, CLIC4, TGM2, TRIB1, NFKBIA, HSP90AB1, MCAM, CFB, S100A8, TNFRSF1B, DARC, CALR, LRP5, UCP2, TUBB2C, EGR1, CD36, CXCL16, ITGB2, PMP22, HP, ALB, NR4A2, TPM3, S100A9, N…
Hematological System Development and Function	5.78e-07	ST6GAL1, PLP1, RARRES2, CD3E, CTSG, CD163, CD37, GIMAP5, SOD2, IMPDH2, LTF, CAV1, TXN, CCL16, TEK, STAT6, CD93, LCN2, MMP2, STAT3, IER3, MECOM, PTAFR, BCL2A1, SERPING1, ICAM1, ZFP36, PDIA3, PPIB, PRDX1, CD74, TAP1, ROGDI, TGM2, NFKBIA, CFB, S100A8, LBP, TNFRSF1B, DARC, CALR, PSMB9, SIGLEC1, LRP5, UCP2, EPAS1, ABCG2, EGR1, CD36, SLC29A1, ISG15, ITGB2, CXCL16, HP, SRGN, SLAMF7, S100A9, NT5E, CD244,…
Immune Cell Trafficking	5.78e-07	ST6GAL1, SERPING1, ICAM1, RARRES2, PLP1, CD3E, PRDX1, PPIB, CTSG, CD74, CD163, TGM2, GIMAP5, IMPDH2, NFKBIA, LTF, CFB, S100A8, LBP, TXN, CCL16, TNFRSF1B, DARC, PSMB9, STAT6, CALR, LRP5, UCP2, EGR1, LCN2, CD93, CD36, MMP2, IER3, STAT3, ITGB2, CXCL16, ALB, HP, S100A9, NT5E, CD244, CD44, FCER1G, PTAFR, ZBTB7B
Neurological Disease	1.16e-06	GMDS, MAP6, SGK1, NDUFB8, CP, SOD2, LTF, CAV1, NEFM, OSMR, TXN, PKIA, FBL, STAT6, MMP2, IER3, SSR1, HSPA8, SPG11 (includes EG:80208), CD68, PSMA5, SYT1, GNAL, FTH1, ICAM1, GBP1 (includes EG:2633), PRDX1, PDIA3, C22ORF13, CASP4, RASGEF1B, TPI1, CD74, SLC31A2, SELENBP1, TGM2, TMEM209, NDUFAB1, CLMN, COG2, FKBP5, TNFRSF1B, PSMB9, SIGLEC1, KCNK17, UCP2, ATP5O, TUBB2C, EGR1, ABCG2, GALM, ITGB2, HP, TU…
Cellular Growth and Proliferation	1.2e-06	ST6GAL1, SGK1, EIF1, CD37, IFIH1, XRCC2, SOD2, LTF, FBLN1, CAV1, OSMR, TXN, PHB (includes EG:5245), STAT6, MMP2, IER3, STAT3, SSR1, MAX, NEIL1, CCT3, BCL2A1, ENC1, FTH1, ICAM1, GBP1 (includes EG:2633), ZFP36, PRDX1, PDIA3, DKC1, CD74, TAP1, TGM2, TRIB1, TNFRSF1B, FKBP5, SIGLEC1, UCP2, EGR1, ABCG2, MAPRE1, WDR12, SLC29A1, ISG15, ITGB2, NR4A2, SRGN, S100A9, SLAMF7, NDE1, CNN1, EIF4A1, CD244, RSL1D1…
Reproductive System Disease	2.41e-06	PLP1, SGK1, EIF1, CP, CD163, IFIH1, FAM174B (includes EG:400451), SOD2, LTF, CAV1, NEFM, TUBA1C, PKIA, CCL16, APEX1, TEK, PGK1, STAT6, PSMA6, C1S, LCN2, MMP2, STAT3, CD97, IER3, TUBA1B, MECOM, MAX, CD68, PTAFR, SERPING1, ICAM1, ZFP36, SAT1, SLC6A7, TPI1, CD74, TRIB1, NFKBIA, HSP90AB1, MCAM, CFB, S100A8, TNFRSF1B, DARC, SIGLEC1, PSMB9, LRP5, EPAS1, UCP2, TUBB2C, ABCG2, EGR1, ISG15, CXCL16, HP, ALB…
Dermatological Diseases and Conditions	4.95e-06	SERPING1, ICAM1, ZFP36, GBP1 (includes EG:2633), DKC1, CTSG, SAT1, EIF1, CD74, SDC4, CD163, TOM1L1, PTCH2, NFKBIA, HSP90AB1, MCAM, CFB, OSMR, S100A8, TUBA1C, TXN, TNFRSF1B, STAT6, TUBB2C, C1S, CD36, MMP2, STAT3, S100A12, ITGB2, ALB, TUBA1A, NR4A2, S100A9, FCER1G, CD44, ERCC5, S100A11
Genetic Disorder	5.08e-06	GMDS, SLC27A2, MAP6, SGK1, EIF1, CTSG, NDUFB8, CP, CACYBP, SOD2, LTF, FBLN1, NEFM, CAV1, OSMR, TXN, PKIA, APEX1, FBL, STAT6, CMTM6, NUFIP1, MMP2, IER3, STAT3, RAD51L3, SSR1, HSPA8, SPG11 (includes EG:80208), CD68, PSMA5, GLUL, SYT1, ENC1, GNAL, FTH1, SERPING1, ICAM1, ZFP36, GBP1 (includes EG:2633), PDIA3, PRDX1, C22ORF13, PTCHD2, DKC1, MID1, RASGEF1B, CASP4, TPI1, CD74, SLC31A2, SELENBP1, TGM2, T…
Infection Mechanism	5.37e-06	ICAM1, PDIA3, PPIB, PRDX1, GTF2H2, CD74, CHORDC1, IFIH1, NFKBIA, LTF, CAV1, S100A8, IFI6, COG2, ARID5A, PVALB, HNRNPF, EPAS1, MED20, C1S, EXOSC5, CD93, CD97, S100A12, OSBPL7, SSR1, MECOM, ITGB2, PCGF1, S100A9, PSMD12, PSMA5, RSL1D1, CD44, SPTAN1, GABARAP, PTAFR, ERCC5, ENC1, TCEB1, SSB
Cell-To-Cell Signaling and Interaction	8.96e-06	ST6GAL1, PLP1, RARRES2, CD3E, MAP6, CTSG, SDC4, CD163, IFIH1, GIMAP5, IMPDH2, SOD2, LTF, ALDH3A2, CAV1, TXN, CCL16, TEK, PHB (includes EG:5245), STAT6, RPS6KB1, LCN2, CD93, MMP2, STAT3, CD97, CD68, NEIL1, MT-ND3, SPTAN1, BCL2A1, PTAFR, SERPING1, ICAM1, PRDX1, PDIA3, PPIB, CD74, TGM2, NFKBIA, MCAM, S100A8, LBP, TNFRSF1B, DARC, PSMB9, CALR, UCP2, EPAS1, FEZ1, EGR1, CD36, S100A12, CXCL16, ITGB2, ALB…
Tissue Development	4.19e-05	ST6GAL1, SERPING1, ICAM1, PPIB, CTSG, TGM2, NFKBIA, LTF, MCAM, CAV1, S100A8, TXN, TNFRSF1B, CCL16, TEK, STAT6, RPS6KB1, CALR, LRP5, EPAS1, FEZ1, EGR1, CD93, CD36, MMP2, IER3, CD97, STAT3, MECOM, CXCL16, ITGB2, S100A9, CD44, FCER1G, SPARC, SPTAN1, PTAFR
Hematopoiesis	7.86e-05	ICAM1, PLP1, ZFP36, CD3E, PDIA3, CD74, ROGDI, TGM2, GIMAP5, SOD2, NFKBIA, LTF, S100A8, TXN, TNFRSF1B, CCL16, TEK, DARC, STAT6, PSMB9, EPAS1, EGR1, LCN2, IER3, STAT3, MECOM, ITGB2, ALB, S100A9, CD44, FCER1G, BCL2A1
Lipid Metabolism	0.000108	SCD, UCP2, EPAS1, SLC27A2, ACSL6, CD36, SAT1, ITGB2, SLC27A5, S100A9, CAV1, TSPO, S100A8
Small Molecule Biochemistry	0.000108	SCD, ICAM1, SLC27A2, PRDX1, SAT1, CP, SLC27A5, GIMAP5, SOD2, IMPDH2, CAV1, PAOX (includes EG:196743), S100A8, TXN, UCP2, EPAS1, YKT6, ACSL6, CD36, ITGB2, ALB, S100A9, NT5E, TSPO, SYT1
Antigen Presentation	0.000174	PSMB9, SERPING1, ICAM1, PLP1, RARRES2, UCP2, LCN2, CTSG, CD36, CD74, STAT3, TGM2, ITGB2, LTF, S100A9, FCER1G, CD44, LBP, TNFRSF1B, DARC
Cellular Development	0.00022	RARRES2, PLP1, CD3E, EIF1, RNASE1, SYNE1, SDC4, CD163, IFIH1, GIMAP5, SOD2, CAV1, TXN, TEK, STAT6, RPS6KB1, LCN2, MMP2, STAT3, IER3, MECOM, MAX, APCDD1, RASSF4, GLUL, FZD5, BCL2A1, ENC1, FTH1, SCD, ICAM1, ZFP36, PDIA3, SAT1, CD74, CLIC4, TOM1L1, SELENBP1, TGM2, NFKBIA, MCAM, STEAP2, S100A8, LTBP4, FKBP5, TNFRSF1B, PSMB9, CALR, EPAS1, CBX1, FEZ1, MAPRE1, EGR1, ABCG2, CD36, STRAP, ITGB2, ALB, PMP22…
Cellular Compromise	0.000226	ITGB2, STAT6, HP, SOD2, PLP1, ICAM1, MCAM, CD44, TXN, STAT3, TNFRSF1B
Tumor Morphology	0.000226	ITGB2, ICAM1, MCAM, CD44
Hepatic System Disease	0.000236	SCD, PRDX1, CP, TPI1, SLC27A5, IMPDH2, SOD2, STEAP2, TUBA1C, TXN, LBP, TNFRSF1B, EPAS1, TUBB2C, ABCG2, MMP2, STAT3, ISG15, HSPA8, ALB, HP, TUBA1A, CD68, NT5E, IL10RB, CD44, SPARC, MAPRE3
Post-Translational Modification	0.000257	ST6GAL1, CD3E, PRDX1, PDIA3, CP, CD37, SOD2, HSP90AB1, LAMA1, LTBP4, TXN, FKBP5, PHB (includes EG:5245), CALR, CD36, LRRK2, SENP2, USP1, HSPA8, ITGB2, ALB, CD244, CD44, FCER1G, CCT3, USP25, TCEB1, FTH1
Protein Folding	0.000257	HSPA8, CALR, HSP90AB1, CCT3, LTBP4, TXN, FKBP5
Amino Acid Metabolism	0.000265	ALB, CP
Cell Morphology	0.000265	STAT6, ITGB2, ALB, CD3E, LCN2, CAV1, CD44, SPARC, CD74, SDC4, STAT3
Cell-mediated Immune Response	0.000265	PSMB9, STAT6, CALR, PLP1, ICAM1, CD3E, PDIA3, EGR1, CTSG, CD74, STAT3, IER3, TGM2, CXCL16, ITGB2, GIMAP5, NFKBIA, FCER1G, CD44, TNFRSF1B, BCL2A1, DARC
Connective Tissue Development and Function	0.000265	SCD, RARRES2, EGR1, FCER1G, CD44, CAV1, SPARC, PTAFR, TNFRSF1B, SELENBP1
Free Radical Scavenging	0.000265	TGM2, RPS6KB1, UCP2, ICAM1, SOD2, PRDX1, ALDH3A2, PNPT1, CD36, CD44, CP, FTH1
Organ Morphology	0.000265	CALR, SOD2, LCN2, CD44, STAT3, TNFRSF1B
Reproductive System Development and Function	0.000265	RPS6KB1, CALR, ITGB2, LTF, LCN2, CD44, MMP2, LBP
Cell Signaling	0.000406	CALR, PVALB, ST6GAL1, UCP2, ICAM1, CD3E, PRDX1, PDIA3, CD36, ITGB2, GIMAP5, SOD2, CD244, CAV1, LAMA1, CD44, FCER1G
Hematological Disease	0.000453	ICAM1, PDIA3, PRDX1, TPI1, SELENBP1, TGM2, SOD2, NFKBIA, IMPDH2, STEAP2, CFB, CAV1, TNFRSF1B, DARC, PGK1, STAT6, EPAS1, EGR1, LCN2, CD36, MMP2, STAT3, MECOM, ITGB2, ALB, MAX, NR4A2, S100A9, FCER1G, SSB, TCEB1
Cardiovascular System Development and Function	0.000473	ITGB2, CALR, EPAS1, NFKBIA, ICAM1, CD36, CD44, CTSG, SPARC, STAT3, TEK
Organismal Injury and Abnormalities	0.000508	SERPING1, PLP1, ICAM1, CTSG, SDC4, TGM2, NFKBIA, SOD2, CAV1, CFB, TUBA1C, TXN, TNFRSF1B, EPAS1, TUBB2C, C1S, EGR1, STAT3, ITGB2, HP, TUBA1A, S100A9, NT5E, CD44, SYT1, PTAFR
Hypersensitivity Response	0.000515	ITGB2, ALB, ICAM1, LTF, TXN, CCL16
Psychological Disorders	0.000547	PVALB, CALR, PLP1, UCP2, MAP6, FEZ1, TUBB2C, SLC31A2, HP, PMP22, NFKBIA, TUBA1A, SOD2, NDE1, NEFM, LAMA1, CAV1, TSPO, TUBA1C, SYT1, CHI3L1
Gastrointestinal Disease	0.000645	ICAM1, C10ORF54, CD3E, SLC27A2, SGK1, CASP4, CD74, TPI1, SELENBP1, CACYBP, NFKBIA, SOD2, HSP90AB1, MCAM, CAV1, CFB, S100A8, LTBP4, TUBA1C, OSMR, LBP, TXN, PGK1, SIGLEC1, EPAS1, TUBB2C, MAPRE1, C1S, NUFIP1, LCN2, CD36, MMP2, USP1, STAT3, HSPA8, HP, ALB, SDF2L1, TUBA1A, BAT1, NT5E, CD44, NUCB1, IL10RB, GLUL, ENC1, FTH1
Cellular Assembly and Organization	0.000668	RPS6KB1, ICAM1, SGK1, MAP6, MAPRE1, MID1, MMP2, SDC4, STAT3, SOD2, TPM3, EIF4A1, ARAP1, NEFM, CD44, CAV1, FCER1G, SPARC, SPTAN1, VAMP8, SYT1, MAPRE3
Cellular Function and Maintenance	0.000668	SH3BP4, ICAM1, PLP1, CD3E, SGK1, PDIA3, SAT1, CD74, CD163, TGM2, GIMAP5, SOD2, NFKBIA, STEAP2, NEFM, CAV1, TNFRSF1B, CALR, STAT6, PSMB9, UCP2, MAPRE1, EGR1, ABCG2, CD93, CD36, IER3, STAT3, ITGB2, HP, LRRN3, CD44, FCER1G, SYT1, VAMP8, BCL2A1
Renal and Urological Disease	0.000765	ICAM1, SGK1, CP, TGM2, NFKBIA, IMPDH2, HSP90AB1, FBLN1, CFB, TUBA1C, TNFRSF1B, BIRC3, SIGLEC1, CALR, PVALB, EPAS1, TUBB2C, LCN2, MMP2, STAT3, CXCL16, HP, ALB, TUBA1A, CD44, FCER1G, SPARC, VAMP8
Embryonic Development	0.000786	ITGB2, EGR1, ABCG2, FCER1G, CD44, CAV1, SAT1, SPARC, MMP2, SDC4, PTAFR, TNFRSF1B
Molecular Transport	0.000786	SCD, PVALB, CALR, ALB, SLC27A5, UCP2, S100A9, SLC27A2, CD36, S100A8
Nervous System Development and Function	0.000786	SOD2, NFKBIA, MAP6, TNFRSF1B
Skeletal and Muscular System Development and Function	0.00109	TGM2, TRIB1, S100A9, EGR1, FCER1G, CD44, SPARC, S100A8, MMP2, STAT3, PTAFR, TNFRSF1B
Organismal Survival	0.00115	SERPING1, ICAM1, CD3E, CD74, SDC4, TAP1, TGM2, XRCC2, NFKBIA, SOD2, HSP90AB1, FBLN1, CFB, LBP, TXN, TNFRSF1B, APEX1, TEK, FBL, STAT6, RPS6KB1, CALR, LRP5, EPAS1, CD36, MMP2, STAT3, HP, MAX, NR4A2, TPM3, CNPY3, CD44, FCER1G, FZD5, BCL2A1, PTAFR, GNAL
Endocrine System Disorders	0.00123	SCD, SERPING1, ICAM1, UCP2, EPAS1, C1S, LCN2, CD36, SAT1, CP, STAT3, CD74, TGM2, ITGB2, NFKBIA, STEAP2, TXN, TNFRSF1B
Cardiovascular Disease	0.00129	GMDS, KIAA1467, SYNE1, SH3GL2, CD163, PTCH2, SOD2, CAV1, PAOX (includes EG:196743), TUBA1C, ANKRD52, TXN, BIRC3, TEK, ERLIN1, RPS6KB1, STAT6, CMTM6, MTHFS, LCN2, MMP2, NOP14, STAT3, MECOM, CD68, NXPH1, SYT1, PTAFR, GNAL, SCD, SERPING1, ICAM1, ZFP36, PTCHD2, TRIB1, NFKBIA, CFB, CLMN, LTBP4, LBP, COG2, TNFRSF1B, IDH3B, CALR, KCNK17, LRP5, EPAS1, CBX1, TUBB2C, ABCG2, EGR1, CD36, LRRK2, LYRM4, S100A1…
Ophthalmic Disease	0.00129	LRP5, EPAS1, TUBA1A, TUBB2C, TUBA1C
Tissue Morphology	0.00133	SERPING1, ICAM1, PLP1, CD3E, TAP1, PSMG2, SOD2, NFKBIA, CAV1, NEFM, S100A8, TNFRSF1B, STAT6, SIGLEC1, EPAS1, ABCG2, EGR1, MMP2, STAT3, MECOM, ISG15, ITGB2, NR4A2, SRGN, S100A9, NDE1, NT5E, CNN1, CD244, FCER1G, CD44, SPARC, PTAFR, BCL2A1
Metabolic Disease	0.0015	SCD, SERPING1, EPAS1, ICAM1, UCP2, ZFP36, TUBB2C, C1S, LCN2, CD36, CP, CD74, STAT3, TGM2, ITGB2, SLC27A5, TUBA1A, NFKBIA, STEAP2, CAV1, SPARC, TUBA1C, TXN, TNFRSF1B
Gene Expression	0.00156	SGK1, ELL3, TOM1L1, IFIH1, TGM2, RFWD2 (includes EG:64326), SOD2, NFKBIA, LTF, CAV1, OSMR, TXN, FKBP5, TNFRSF1B, KDM5C, APEX1, PHB (includes EG:5245), STAT6, EPAS1, CBX1, EGR1, IER3, STAT3, MECOM, STRAP, ITGB2, MAX, IL10RB, CD44, TRIM38, PTAFR, ZBTB7B, SSB, TCEB1
Nucleic Acid Metabolism	0.00156	SOD2, UCP2, IMPDH2, NT5E
Cell Cycle	0.00256	XRCC2, NFKBIA, STAT3, RAD51L3
Hair and Skin Development and Function	0.00256	ITGB2, NFKBIA, CAV1, STAT3, SDC4
Protein Trafficking	0.00256	NFKBIA, PDIA3
Lymphoid Tissue Structure and Development	0.00353	STAT6, ITGB2, ICAM1, S100A9, S100A8, TNFRSF1B
Vitamin and Mineral Metabolism	0.00381	PVALB, CALR
Humoral Immune Response	0.00527	SIGLEC1, BCL2A1
Renal and Urological System Development and Function	0.00659	ST6GAL1, ITGB2, LCN2, CAV1, FCER1G, SPARC, SDC4, STAT3
Organ Development	0.00695	LBP, TNFRSF1B
Carbohydrate Metabolism	0.00884	PGK1, STAT6
DNA Replication, Recombination, and Repair	0.00884	XRCC2, RAD51L3
(II) Early stage response
Cancer	7.19e-10	EME1, CRYAB, PSMA7, DNAJB4, TGFBR3, EIF1, EIF4A2, TOMM70A, GLO1, PTCH2, POR, CACYBP, XRCC2, SOD2, LTF, GALNTL4, BAG1, ABR, CTSH, FBLN1, DNAJA3, UAP1, MCL1, TYMS, WAPAL, YWHAG, AASS, EMCN, MMP2, IGFBP5, TNK2, STAT3, GLRX3, ARHGDIB, PDE8A, HSPA8, MYL9 (includes EG:10398), MAX, ARAF, SCP2, AACS, BTG2, GLUL, LRP8, MT-ND3, ENC1, EIF3K, APOE, ZFP36, SRD5A1, GRIA1, CGRRF1, CD74, TPI1, IDH1, CCT4, KLF9, …
Cellular Growth and Proliferation	7.53e-09	ST6GAL1, CRYAB, PCGF2, DNAJB4, TGFBR3, XDH, EIF1, POR, XRCC2, SESN1, AHSA1, SOD2, LPIN1, BAG1, FBLN1, DNAJA3, ATF4, PPM1A, ATP5F1, MCL1, PHB (includes EG:5245), TYMS, NKIRAS2, PLEC, THY1, IGFBP5, MMP2, TNK2, STAT3, PLD1, MYL9 (includes EG:10398), NDP, MAX, BSG, ARAF, CNOT7, PLCG2, BTG2, CCT3, CAPRIN1, GPR68, ENC1, APOE, PRDX1, GRIA1, CGRRF1, DKC1, ETFDH, CD74, TGM2, KLF9, SEC61A1, JUN, RASSF1, PL…
Post-Translational Modification	2.92e-08	ST6GAL1, CRYAB, PCGF2, XDH, UBE2D2, TOR1A, HSPA5, MYC, GPX3, SOD2, ALDH1A1, LAMA1, DNAJA3, DNAJA2, PPM1A, PHB (includes EG:5245), ACOT13, THBS1, AASS, THY1, RPN1, SLC3A2, HSPA8, ARAF, BSG, CCT3, PECAM1, APOE, PRDX1, PTPN9, PTPRF, CCT4, HSP90AB1, STUB1, PLIN2, HSPE1, LTBP4, ILKAP, FKBP5, AGT, CALR, SOD1, UBE2M, CD36, VWF, HSPD1, USP1, FAM129A, CD244, USP25, TCEB1
Protein Folding	2.92e-08	CALR, CRYAB, TOR1A, HSPD1, HSPA5, HSPA8, CCT4, HSP90AB1, STUB1, HSPE1, CCT3, DNAJA3, LTBP4, DNAJA2, FKBP5
Cell Death	7.97e-07	EME1, ST6GAL1, CRYAB, PCGF2, XDH, TGFBR3, SH3BGRL3, GLO1, POR, XRCC2, GIMAP5, SOD2, AHSA1, BAG1, FBLN1, ATF4, DNAJA3, PPM1A, APEX1, PHB (includes EG:5245), MCL1, FBL, SHISA5, TYMS, WAPAL, SEPT4, MMP2, IGFBP5, TNK2, STAT3, RAD51L3, PLD1, HSPA8, MAX, BSG, SCP2, PLCG2, BTG2, CCT3, ADAMTSL4, APOE, ZFP36, PTPN9, PRDX1, CD74, QARS, ASNS, TGM2, CCT4, BCL2L13, AQP3, RASSF1, JUN, RNPS1, HSP90AB1, STK17A, …
Genetic Disorder	1.09e-06	CRYAB, XDH, EIF1, EIF4A2, NDUFB8, CACYBP, POR, SOD2, LTF, CTSH, FBLN1, BAIAP2, FBL, TYMS, YWHAG, EMCN, IGFBP5, STAT3, GLRX3, PLD1, ARHGDIB, HSPA8, MYL9 (includes EG:10398), TMEM55A, ARAF, SCP2, AACS, BTG2, EIF3K, ACTL6B, APOE, PRDX1, C22ORF13, GRIA1, MID1, MFSD5, CD74, WRNIP1, SLC31A2, TUBB2B, TGM2, TMEM209, CCT4, AQP3, RASSF1, HSP90AB1, MYSM1, NDUFAB1, UBE2K, TTC27, ATPAF1, PKM2, TUBB2C, GLRX2, …
Gastrointestinal Disease	8.23e-06	C10ORF54, PSMA7, TGFBR3, ARG2, EIF4A2, TUBB, CDK9, HSPA5, MYC, CACYBP, POR, TOP1, SOD2, USP53, CDK8, BAG1, ATF4, ENG, AIM1 (includes EG:202), PTX3, TYMS, YWHAG, ACOX2, LCN2, IGFBP5, STAT3, GLRX3, HSPA8, GLUL, CD14, LRP8, ENC1, APOE, SRD5A1, HIF1A, CD74, TPI1, ACOT7, PTPRF, CCT4, RAD51, AQP3, JUN, HSP90AB1, PPAP2B, MCAM, HSPE1, HLA-DRA, LTBP4, PLIN3, SERBP1, PRNP, PKM2, SOD1, COL6A2, TUBB2C, GLRX2…
Reproductive System Disease	1.92e-05	EME1, JAK1, TGFBR3, EIF1, CD163, CDK9, GLO1, MYC, POR, GPX3, TOP1, CDK8, ALDH1A1, LTF, CTSH, GALNTL4, SLC22A1, ATF4, APEX1, PDK4, MCL1, PTX3, TYMS, PSMA6, THBS1, CNP, THY1, EMCN, MAGED2, MMP2, IGFBP5, TNK2, STAT3, CD97, ARHGDIB, STC1, MYL9 (includes EG:10398), PDE8A, IGF2, MAX, BSG, ARAF, AACS, LOXL1, BTG2, CD14, LFNG, AK2, ABCC4, PMEPA1, EIF3K, APOE, APOH, ZFP36, CGRRF1, SAT1, CD74, HIF1A, TPI1,…
Neurological Disease	3.66e-05	CRYAB, TGFBR3, TOR1A, SNTA1, EIF4A2, NDUFB8, GHITM, GLO1, PTCH2, XRCC2, SEC24D, SOD2, LTF, ABR, GALNTL4, KCNK1, BAIAP2, FBL, TYMS, PAH, LPHN3, THY1, MMP2, IGFBP5, ZNF414, GLRX3, ARHGDIB, HSPA8, AP1S1, NDP, ARAF, TMEM55A, AACS, PLCG2, BTG2, RSU1, LRP8, CAPRIN1, ENC1, TAP2, GNAL, ACTL6B, EIF3K, PKIG, APOE, SRD5A1, PRDX1, C22ORF13, GRIA1, CHCHD6, MFSD5, CD74, TPI1, ASNS, SLC31A2, TUBB2B, TGM2, TMEM2…
Cellular Movement	8.2e-05	ST6GAL1, JAK1, RARRES2, DNAJB4, XDH, TGFBR3, CX3CR1, TUBB, MYC, SOD2, BAG1, FBLN1, LAMA1, DNAJA3, ENG, PHB (includes EG:5245), IGFBP6, THBS1, LCN2, CNP, PLEC, THY1, IGFBP5, MMP2, TNK2, STAT3, CD97, ADI1, PLD1, ARHGDIB, SLC3A2, STC1, IGF2, MAX, SDCBP, BSG, POLL, CD14, PECAM1, LRP8, APOE, PRDX1, HIF1A, PTPRF, TGM2, SHC1, JUN, RASSF1, HSP90AB1, FLNA, SDC2, MCAM, PPAP2B, CFB, ARPC3, CITED2, AGT, PRNP…
Hematological Disease	8.72e-05	JAK1, CX3CR1, HSPA5, TUBB, MYC, TOP1, SOD2, LPIN1, IMPDH2, FBLN1, ATF4, ENG, PTX3, THBS1, LCN2, CNP, MMP2, ALAD, STAT3, PPP3CC, PLD1, MECOM, PDE8A, MAX, BSG, SCP2, CD14, APOE, APOH, PRDX1, GTF2I, HIF1A, TPI1, PTPRF, TGM2, ALDH2, EGLN1, ANXA5, CFB, LRRC8A, AGT, XBP1, CD36, VWF, ITGA3, RPS24 (includes EG:6229), GNAS, MT-ND1, CAMP, CBS, CNN1, CALD1, TCEB1, SSB
Organ Morphology	0.000129	CALR, XDH, LCN2, IGFBP5, STAT3, TGM2, MYC, JUN, CNN1, ATF4, CDKN1B, CITED2, AGT
Reproductive System Development and Function	0.000129	SRD5A1, XDH, HIF1A, KLF9, EGLN1, HSP90AB1, ATF4, CITED2, ETNK2, AGT, PRNP, PTX3, SOD1, SLC12A2, HIRA, LCN2, VWF, IGFBP5, STAT3, LAMB2, STC1, GNAS, NDP, CD14, FZD5, CDKN1B
Drug Metabolism	0.000136	SOD1, THBS1, ABCG2, GLRX2, XDH, GLO1, IDH1, POR, GPX3, SOD2, SLC22A1, SULF2, PRNP
Cardiovascular Disease	0.000143	APOE, RGS2, LRP5, SOD1, APOH, THBS1, LCN2, CNP, VWF, MMP2, ARG2, HIF1A, CX3CR1, STAT3, PTCH2, SHC1, EGLN1, IGF2, CBS, ANXA5, CNN1, CFB, ENG, AGT
Cardiovascular System Development and Function	0.000143	APOE, CRYAB, RAB1A, APOH, TGFBR3, CX3CR1, HIF1A, POR, TGM2, MYC, SHC1, EGLN1, JUN, PPAP2B, DDAH1, LAMA1, ENG, CITED2, AGT, PTX3, PVALB, CALR, LRP5, PDZK1, THBS1, BTG1, CD36, THY1, VIM, MMP2, STC1, CAMP, B4GALT1, CNN1, SPARC, FZD5, CDKN1B, COL15A1
Cell-To-Cell Signaling and Interaction	0.000143	ST6GAL1, JAK1, RARRES2, TGFBR3, SNTA1, TOR1A, MMRN1, CX3CR1, CD163, CD63, MYC, GIMAP5, IMPDH2, ALDH1A1, SOD2, LTF, BAG1, ALDH3A2, PHB (includes EG:5245), PTX3, YWHAG, ACAA1, THBS1, LCN2, CD93, DDOST, PLEC, EMCN, THY1, IGFBP5, MMP2, ALAD, CD97, STAT3, ARHGDIB, PLD1, SLC3A2, STC1, IGF2, BSG, PLCG2, AACS, PECAM1, CD14, PDLIM1, LFNG, STAT2, MT-ND3, APOE, TOLLIP, APOH, PRDX1, CDH23, ETFDH, HIF1A, CD74…
Tissue Morphology	0.000143	APOE, CRYAB, THBS1, XDH, HIRA, PLEC, VIM, MMP2, MYC, SHC1, ALDH2, CNN1, LTBP4, LFNG, CDKN1B, ENG, COL15A1, SMAD1, CITED2, AGT
Hair and Skin Development and Function	0.000156	MYC, AQP3, RASSF1, PCGF2, ABCG2, SLC22A1, PPM1A, STAT2, STAT3, ITGA3
Infectious Disease	0.000167	ST6GAL1, CRYAB, JAK1, RARRES2, HNRPDL, PSMA7, CX3CR1, TUBB, HSPA5, CD63, TOMM70A, POR, TOP1, GNPTAB, IMPDH2, LTF, ASXL2, MOCOS, EXOSC3, DNAJA2, UAP1, SNRPA1, ARID5A, TYMS, PTX3, HNRNPF, GM2A, TALDO1, CD93, LCN2, DDOST, AASS, PSMD6, EMCN, SNW1, STAT3, PPP3CC, CD97, MECOM, PDE8A, AES, PCGF1, PLCG2, PSMD12, BTG2, CD14, GLUL, ENC1, GNAL, TAGLN2, APOE, PRDX1, HS2ST1, CD74, TPI1, IDH1, ALDH2, RNPS1, YB…
Organismal Survival	0.000241	ST6GAL1, JAK1, PCGF2, TGFBR3, CX3CR1, MYC, POR, XRCC2, TOP1, SOD2, FBLN1, DNAJA3, ENG, SMAD1, MCL1, FBL, CNP, HIRA, PLEC, IGFBP5, STAT3, TP53BP2, IGF2, NASP, MAX, TFAM, POLL, CD14, LRP8, STAT2, GNAL, APOE, HIF1A, RAD51, TGM2, SHC1, KLF9, HSP90AB1, STUB1, HSPE1, PHGDH, CFB, STX4, HSD17B4, CITED2, AGT, CALR, LRP5, PAK4, SOD1, SLC12A2, XBP1, CD36, NBN, LAMB2, GNAS, CBS, TMED10, FLNC, CDKN1B, ERCC5
Carbohydrate Metabolism	0.000348	CRYAB, EEF1A2, GLO1, MYC, SLC22A1, CHPT1, UAP1, ETNK2, PDK4, TMEM55B, THBS1, GM2A, TALDO1, STAT3, PLD1, SLC3A2, IGF2, CNOT7, TMEM55A, SCP2, PLCG2, CD14, PDK2, INPP5K, APOE, MGEA5, APOH, HS2ST1, HIF1A, TPI1, IDH1, ALDH2, ANXA5, PHGDH, COG2, LBP, SULF2, AGT, PRNP, PKM2, SOD1, ABCG2, XBP1, CD36, AGPAT1, PYGB, GNAS, CYB5R4, CAMP, B4GALT1
Lipid Metabolism	0.000348	PMVK, XDH, EEF1A2, MYC, POR, LPIN1, ALDH1A1, ALDH3A2, CHPT1, APEX1, ETNK2, PDK4, ACAA1, TMEM55B, THBS1, GM2A, ACSL6, STAT3, PLD1, SLC3A2, IGF2, TMEM55A, SCP2, PLCG2, CD14, INPP5K, APOE, APOH, SAT1, CD74, HIF1A, ACOT7, IDH1, SLC27A5, PPAP2B, PLIN2, ANXA5, PHGDH, LBP, HMGCL, GOT2, HSD17B4, ACOT8, AGT, FAAH, LRP5, SOD1, ABCG2, XBP1, RAB7A, CD36, VIM, AGPAT1, ACOT9, CYP1B1, GNAS, MT-ND1, B4GALT1, CBS
Small Molecule Biochemistry	0.000348	CRYAB, PMVK, XDH, EEF1A2, ARG2, CDK9, MYC, POR, GPX3, GIMAP5, ALDH1A1, CDK8, SOD2, LPIN1, ALDH3A2, DDAH1, SLC22A1, CHPT1, APEX1, ETNK2, PDK4, PTX3, ACAA1, TMEM55B, THBS1, GM2A, TALDO1, ACSL6, STAT3, SLC44A1, PLD1, SLC3A2, IGF2, TMEM55A, BSG, SCP2, PLCG2, CD14, PDK2, INPP5K, APOE, APOH, SRD5A1, PRDX1, SAT1, CD74, TPI1, HIF1A, ACOT7, IDH1, SLC27A5, PLIN2, ANXA5, PPAP2B, HSPE1, PHGDH, LBP, SULF2, AC…
DNA Replication, Recombination, and Repair	0.000382	EME1, APOE, CRYAB, MGEA5, GADD45G, PRDX1, UIMC1, WRNIP1, RAD51, MYC, XRCC2, TOP1, RASSF1, JUN, SOD2, STK24, APEX1, LIG3, AGT, MCL1, PRNP, RECQL5, TYMS, FBL, CALR, SOD1, CBX1, TIAL1, IGFBP5, USP1, RAD51L3, NBN, MCM3, NASP, IGF2, TFAM, BSG, NT5E, BTG2, POLL, RBMS1, CDKN1B, ERCC5
Protein Synthesis	0.000424	APOE, CRYAB, EIF1, EIF4A2, HSPA5, MYC, RAD51, TGM2, GPX3, STOM, JUN, SOD2, ALDH1A1, EIF3D, ANXA5, PAIP1, AGT, ACOT13, THBS1, GLRX2, AASS, QSOX1, THY1, VWF, EIF1B, TP53BP2, EIF4A1, CDKN1B
Tumor Morphology	0.000484	PTCH2, CACYBP, POR, XRCC2, SOD2, LTF, CTSH, ABR, BAG1, FBLN1, MCL1, TYMS, WAPAL, YWHAG, EMCN, MMP2, IGFBP5, STAT3, ARHGDIB, HSPA8, MYL9 (includes EG:10398), MAX, BTG2, LRP8, MT-ND3, ENC1, APOE, SRD5A1, GRIA1, CGRRF1, TPI1, CD74, JUN, RASSF1, HSP90AB1, STK17A, ANXA5, HLA-DRA, SERBP1, PKM2, PDZK1, TUBB2C, ABCG2, GLRX2, VIM, DDX24, ACOT9, ITGA3, CYP1B1, MT-ND1, CAMP, BAT1, EIF4A1, DIRC2, COL15A1, US…
Embryonic Development	0.000522	PTX3, THBS1, ABCG2, SAT1, MMP2, HIF1A, NBN, AQP3, RASSF1, MAX, SLC22A1, BTG2, LAMA1, STAT2, PPM1A, FZD5, CDKN1B, ENG
Infection Mechanism	0.000545	CRYAB, JAK1, HNRPDL, PSMA7, TOMM70A, LTF, EXOSC3, ASXL2, DNAJA2, UAP1, SNRPA1, ARID5A, HNRNPF, GM2A, CD93, AASS, DDOST, PSMD6, SNW1, CD97, MECOM, PDE8A, AES, PCGF1, PLCG2, PSMD12, BTG2, ENC1, TAGLN2, APOE, CD74, IDH1, RNPS1, YBX1, KIAA1012, COG2, RPL10A (includes EG:4736), PRNP, KLHDC2, EXOSC5, VWF, ZCCHC17, LRRC8D, RSL1D1, GABARAP, ERCC5, DOCK10, SSB, TCEB1
Endocrine System Disorders	0.000558	JUN, PPAP2B, ANXA5, BTG2, DDAH1, LCN2, CSDA, CD74, HMGCL, AGT
Metabolic Disease	0.000558	XDH, POR, GNPTAB, SOD2, LPIN1, LTF, GALNTL4, KCNK1, DDAH1, ETNK2, PAH, YWHAG, ACAA1, MMAB, SEPT4, AASS, EMCN, THY1, IGFBP5, MMP2, STAT3, RAD51L3, UBE2G2, PDE8A, SCP2, AACS, PLCG2, BTG2, GLUL, LRP8, HIST1H2BF, TAP2, APOE, NEBL, CHCHD6, GRIA1, ETFDH, TPI1, CD74, IDH1, TGM2, SLC27A5, JUN, MYSM1, PPAP2B, ANXA5, HLA-DRA, TTC27, LBP, PLAGL1, FAM184B, AGPAT1, LYRM4, TRIB3, ITGA3, LRRC8D, GALM, LAMB2, CB…
Organismal Injury and Abnormalities	0.000571	APOE, CRYAB, SOD1, TUBB2C, CD36, MMP2, CX3CR1, PPP3CC, STAT3, HIF1A, PDE8A, MYC, SHC1, EGLN1, SOD2, CBS, BSG, CDKN1B, AGT, PRNP
Molecular Transport	0.000613	EEF1A2, XDH, TOMM70A, MYC, POR, ALDH1A1, SOD2, LPIN1, SLC22A1, DNAJA2, APEX1, THBS1, HSPA9, ACSL6, STAT3, SLC44A1, PLD1, SLC3A2, STC1, IGF2, BSG, SCP2, POLL, CD14, INPP5K, TAP2, KDELR1, APOE, RAB1A, PRDX1, VAPA, SAT1, CD74, HIF1A, IDH1, RAD51, SHC1, PPP1R10, PLIN2, ANXA5, PPAP2B, CFB, PHGDH, NUP205, COG2, GOT2, PRNP, AGT, FAAH, CALR, PVALB, SOD1, SLC12A2, ABCG2, AP3D1, XBP1, RAB7A, CD36, GNAS, B4…
Organ Development	0.000614	CRYAB, TGFBR3, POR, FLVCR1, MYC, XRCC2, ALDH1A1, SOD2, ABR, CTSH, DNAJA3, ENG, SMAD1, ETNK2, THBS1, HIRA, LCN2, SEPT4, MMP2, STAT3, TP53BP2, MECOM, AES, IGF2, NDP, AACS, CD14, LFNG, FZD5, HIF1A, TGM2, SHC1, EGLN1, HSP90AB1, PHGDH, LBP, CITED2, AGT, PKM2, PAK4, XBP1, VWF, CSDA, ITGA3, SEPP1, TENC1, NDE1, SPARC, C2ORF80
Cellular Development	0.000747	PCGF2, DNAJB4, TGFBR3, EIF1, POR, XRCC2, GIMAP5, LPIN1, SOD2, AHSA1, BAG1, BAIAP2, DNAJA3, TAPBP, MCL1, TYMS, IGFBP5, STAT3, TNK2, PLD1, MYL9 (includes EG:10398), MAX, BSG, PLCG2, BTG2, ENC1, APOE, ZFP36, CD74, TGM2, JUN, RASSF1, LIG3, RGS2, PLAGL1, MAPRE1, XBP1, TRIB3, ITGA3, MT-ND1, NUB1, CAMP, FLNC, CD244, RARRES2, JAK1, RNASE1, CDK9, CD163, HSPA5, MYC, FLVCR1, TOP1, ALDH1A1, LAMA1, ENG, SMAD1…
Hepatic System Disease	0.000793	HNRPDL, TPI1, HIF1A, CDK9, HSPA5, MYC, POR, TOP1, SOD2, JUN, CDK8, SLC22A1, PHGDH, ATF4, LBP, ENG, TYMS, PAH, YWHAG, SOD1, TUBB2C, ABCG2, SLC12A2, XBP1, HDLBP, NBN, SCP2, CD14, CDKN1B, TAP2
Organismal Development	0.000909	CRYAB, JAK1, PCGF2, TGFBR3, CX3CR1, HSPA5, GTF2IRD1, MYC, POR, FLVCR1, XRCC2, LTF, DDAH1, LAMA1, DNAJA3, ENG, MCL1, ETNK2, PTX3, THBS1, HIRA, LCN2, BTG1, THY1, IGFBP5, MMP2, STAT3, ARHGDIB, TP53BP2, MECOM, STC1, AES, IGF2, NASP, MAX, FZD5, LFNG, ENC1, APOE, APOH, SRD5A1, GTF2I, TPI1, HIF1A, HLF (includes EG:3131), TGM2, SHC1, EGLN1, JUN, PPAP2B, YBX1, LTBP4, HSD17B4, CITED2, LIG3, PRNP, AGT, FAAH…
Renal and Urological Disease	0.00109	APOE, CRYAB, HNRPDL, PSMA7, HIF1A, IDH1, MYC, TGM2, AQP3, RNPS1, YBX1, FBLN1, CFB, RPL10A (includes EG:4736), SNRPA1, ARID5A, AGT, PVALB, THBS1, LCN2, PSMD6, VWF, MMP2, SNW1, ZCCHC17, CYP1B1, LAMB2, AES, PSMD12, BTG2, PECAM1, CALD1, ERCC5, ENC1, DOCK10, TCEB1, TAGLN2
Nucleic Acid Metabolism	0.0011	TYMS, SCP2, HSPE1, PNP, ACOT9, HSPD1, HMGCL, SLC29A1, REXO2, ACOT8, PRNP, TPMT
Amino Acid Metabolism	0.0011	CDK8, CDK9
Antigen Presentation	0.0011	APOE, LRP5, APOH, THBS1, CD36, CX3CR1, STAT3, TGM2, SHC1, B4GALT1, CD14, LBP, AGT, MSN
Cell Cycle	0.0011	EME1, CRYAB, RARRES2, PCGF2, DNAJB4, SNTA1, UIMC1, TUBB, MYC, SESN1, XRCC2, TOP1, SOD2, PPM1A, NUCKS1, PHB (includes EG:5245), TYMS, YWHAG, THBS1, HIRA, SEPT4, IGFBP5, STAT3, RAD51L3, TP53BP2, HSPA8, IGF2, NASP, MAX, ARAF, BTG2, RIOK3, LFNG, TAP2, APOE, SH3BP4, GADD45G, GTF2I, HIF1A, ASNS, PTPRF, PFDN1, RAD51, KLF9, SHC1, RASSF1, JUN, SDC2, FLNA, ILKAP, CITED2, LIG3, PRNP, AGT, CALR, PLAGL1, SOD1…
Cellular Assembly and Organization	0.0011	HSPA5, TUBB, MYC, SOD2, LPIN1, BAIAP2, LAMA1, DNAJA3, ENG, THBS1, CNP, PLEC, BASP1, THY1, MMP2, STAT3, TNK2, PLD1, ARHGDIB, SLC3A2, HSPA8, AP1S1, PLCG2, ENC1, GDI1, APOE, COPZ1, DYNLT1, RAB1A, MID1, PTPRF, TGM2, SHC1, JUN, RASSF1, STUB1, FLNA, SDC2, SEC23B, COG2, STX4, RHOF, SULF2, PLIN3, AGT, PRNP, PRPH, CALR, PAK4, SOD1, FEZ1, MAPRE1, AP3D1, TPM2, VWF, VIM, ITGA3, GNAS, TMED10, FLNC, NDE1, CNN1…
Cellular Function and Maintenance	0.0011	APOE, DNAJB4, TOR1A, SAT1, HIF1A, HSPA5, TUBB, PTPRF, MYC, SHC1, LPIN1, HSP90AB1, FLNA, SDC2, HSPE1, ATF4, ACO1, ENG, PRNP, CALR, SOD1, THBS1, MAPRE1, ABCG2, CNP, CD36, XBP1, TPM2, VWF, HSPD1, SLC3A2, FLNC, NDE1, MSN
Cellular Response to Therapeutics	0.0011	SOD2, UIMC1
Energy Production	0.0011	PKM2, HSPE1, HSPD1, SDS
Free Radical Scavenging	0.0011	APOE, CYB5R4, SOD2, SOD1, PRDX1, XDH, AGT
Gene Expression	0.0011	PER1, SND1, JAK1, PCGF2, TGFBR3, UIMC1, EIF4A2, CDK9, MYC, TOP1, SOD2, CDK8, ALDH1A1, LTF, BAG1, MATR3, ATF4, PPM1A, ENG, KDM5C, SMAD1, APEX1, PHB (includes EG:5245), ARID5A, HIRA, BTG1, BASP1, PFDN5, SNW1, STAT3, MECOM, AES, IGF2, MAX, TFAM, CNOT7, BTG2, PECAM1, PDLIM1, TCEA2, STAT2, PKIG, TAGLN2, DRAP1, ZFP36, GADD45G, GTF2I, COMMD7, VAPA, CEBPZ, HIF1A, ZXDC, HLF (includes EG:3131), TOM1L1, TSC…
Hematological System Development and Function	0.0011	ST6GAL1, RARRES2, JAK1, PCGF2, CX3CR1, MMRN1, FLVCR1, MYC, GIMAP5, LPIN1, SOD2, LTF, PABPC4, BAIAP2, DNAJA3, ENG, TAPBP, MCL1, THBS1, LCN2, STAT3, MECOM, IGF2, MAX, BSG, PLCG2, BTG2, PNP, CD14, PECAM1, LFNG, APOE, APOH, ZFP36, GADD45G, HIF1A, CD74, TGM2, ROGDI, SHC1, KLF9, JUN, ANXA5, LBP, LIG3, PRNP, AGT, LRP5, SOD1, AP3D1, XBP1, CD36, VWF, HSPD1, NBN, GNAS, MT-ND1, CAMP, B4GALT1, SLAMF7, CD244,…
Immune Cell Trafficking	0.0011	APOE, LRP5, RARRES2, CAMP, B4GALT1, THBS1, CD36, CX3CR1, AGT
Inflammatory Response	0.0011	ST6GAL1, RARRES2, TGFBR3, CX3CR1, CD163, CD63, MYC, GIMAP5, IMPDH2, LTF, TAPBP, THBS1, GM2A, LCN2, CD93, DDOST, THY1, STAT3, CD97, ARHGDIB, PNP, CD14, PECAM1, STAT2, APOE, APOH, HIF1A, CD74, TGM2, SHC1, HLA-DRA, LBP, PRNP, AGT, CALR, LRP5, RGS2, SOD1, AP3D1, CD36, XBP1, TIAL1, AGPAT1, VWF, HSPD1, ITGA3, CAMP, B4GALT1, CD244, CTSC, MSN
Renal and Urological System Development and Function	0.0011	PTX3, APOE, ABCG2, LCN2, TPM2, STAT3, AQP3, IGF2, RASSF1, SLC22A1, SPARC, STAT2, PPM1A, AGT
Tissue Development	0.0011	ST6GAL1, CX3CR1, MMRN1, MYC, LTF, BAG1, PTX3, THBS1, CD93, PLEC, EMCN, THY1, MMP2, STAT3, CD97, PLD1, ARHGDIB, SLC3A2, STC1, MAX, BSG, PLCG2, CD14, PECAM1, FZD5, APOE, APOH, CDH23, HIF1A, PTPRF, TGM2, SHC1, RASSF1, SDC2, ANXA5, PPAP2B, MCAM, STX4, AGT, CALR, LRP5, SOD1, FEZ1, CD36, VWF, ITGA3, ARVCF, NBN, CXCL16, CYTIP, BCAM, B4GALT1, SPARC
Dermatological Diseases and Conditions	0.00117	PER1, CRYAB, ZFP36, HNRPDL, PSMA7, USP11, EIF1, CD74, CDK9, IDH1, JUN, LPIN1, RNPS1, HLA-DRA, YBX1, RPL10A (includes EG:4736), SNRPA1, ARID5A, TYMS, CD36, VWF, PSMD6, SNW1, ZCCHC17, PPP3CC, STAT3, UBE2G2, AES, BTG2, PSMD12, ERCC5, METTL9 (includes EG:51108), ENC1, DOCK10, TCEB1, TAGLN2
Developmental Disorder	0.00122	CRYAB, HNRPDL, PSMA7, IDH1, JUN, RNPS1, YBX1, ATF4, RPL10A (includes EG:4736), SNRPA1, AGT, ARID5A, XBP1, VWF, PSMD6, ZCCHC17, SNW1, AES, IGF2, BTG2, PSMD12, PECAM1, ERCC5, ENC1, DOCK10, TAGLN2, TCEB1
Inflammatory Disease	0.0015	ST6GAL1, CRYAB, C22ORF28, XDH, TGFBR3, EIF1, LPIN1, SOD2, LTF, GALNTL4, KCNK1, FBLN1, DNAJA3, C20ORF111, TAPBP, MCL1, ETNK2, TYMS, LPHN3, HIRA, MMP2, STAT3, PLD1, ARHGDIB, HSPA8, PDE8A, UBE2G2, BSG, SCP2, AACS, PLCG2, GLUL, TAP2, NEBL, APOE, ZFP36, PRDX1, GRIA1, PDDC1, UBE2W, TPI1, CD74, ZBTB22, TGM2, JUN, MYSM1, ANXA5, HLA-DRA, TTC27, UBE2K, ATPAF1, LBP, FKBP5, TUBB2C, MAPRE1, FAM184B, VIM, AGPA…
Respiratory Disease	0.0015	ST6GAL1, DNAJB4, RNASE1, ARG2, CX3CR1, CDK9, TUBB, HSPA5, CD63, POR, TOP1, CDK8, IMPDH2, AHSA1, LTF, TYMS, PTX3, PAH, TALDO1, LCN2, MMP2, STAT3, PPP3CC, PDE8A, POLL, CD14, GLUL, KDELR1, APOE, APOH, PRDX1, TPI1, HIF1A, ALDH2, RASSF1, JUN, HSP90AB1, HLA-DRA, LTBP4, LBP, SERBP1, TUBB2C, XBP1, VWF, NBN, CAMP, FLNC, IGJ, EIF4A1, SPARC, CDKN1B
Cell Signaling	0.0016	PTX3, CALR, PVALB, APOE, GDI1, CD36, ARG2, TNK2, ARHGDIB, PLD1, GIMAP5, SOD2, RASSF1, SDCBP, ABR, DDAH1, BAIAP2, PECAM1, DNAJA3, RSU1, AGT
Cellular Compromise	0.00165	APOE, DNAJB4, PRDX1, XDH, TOR1A, MYC, SHC1, TOP1, SOD2, RASSF1, HSP90AB1, ALDH3A2, HSPE1, ATF4, AGT, FAAH, SOD1, THBS1, AP3D1, VIM, HSPD1, STAT3, ITGA3, NBN, IGF2, MSN
Skeletal and Muscular System Development and Function	0.00165	APOE, RAB1A, JAK1, XDH, SNTA1, HIF1A, CDK9, PTPRF, MYC, TGM2, SHC1, JUN, LAMA1, AGT, IGFBP6, SOD1, YWHAG, CBX1, TRIB3, IGFBP5, STAT3, STC1, CXCL16, IGF2, MAX, FLNC, SPARC, CDKN1B, COL15A1, ABCC4
Digestive System Development and Function	0.00182	PKM2, IGF2, SOD2, TGFBR3, AACS, XBP1, CD14, VWF, LBP, CITED2
Hepatic System Development and Function	0.00182	MYC, PKM2, IGF2, SOD2, CBS, TGFBR3, AACS, XBP1, CD14, VWF, LBP, CITED2
Protein Trafficking	0.00182	CALR, RAB1A, AP3D1, VAPA, HSPA9, RAB7A, CD74, TOMM70A, PPP1R10, NDE1, TMED10, CNN1, KDELR2, CFB, NUP205, DNAJA2, COG2, TAP2, KDELR1, AGT
Cell Morphology	0.00265	APOE, DYNLT1, SNTA1, PTPRF, MYC, TGM2, SHC1, LPIN1, JUN, FLNA, BAIAP2, LAMA1, DNAJA3, ENG, SULF2, PRNP, AGT, PRPH, PTX3, PAK4, YWHAG, THBS1, FEZ1, LCN2, BASP1, VWF, VIM, STAT3, TNK2, ITGA3, PLD1, GNAS, IGF2, CBS, FLNC, TMED10, ARAP1, SPARC, PECAM1, COL15A1
Hematopoiesis	0.00271	APOE, JAK1, ZFP36, GADD45G, HIF1A, CD74, MYC, TGM2, ROGDI, SHC1, GIMAP5, SOD2, JUN, LTF, DNAJA3, ENG, TAPBP, LIG3, PRNP, MCL1, SOD1, THBS1, AP3D1, LCN2, XBP1, HSPD1, STAT3, NBN, MECOM, GNAS, MT-ND1, IGF2, BSG, PLCG2, PNP, PECAM1, CD14, LFNG, CDKN1B
Humoral Immune Response	0.00324	ST6GAL1, PCGF2, HIF1A, CD74, HSPD1, MYC, KLF9, LPIN1, SLAMF7, PLCG2, CD244, PECAM1, CDKN1B
Nervous System Development and Function	0.00324	APOE, DYNLT1, SNTA1, PTPRF, MYC, TGM2, SHC1, JUN, BAIAP2, LAMA1, DNAJA3, SULF2, AGT, PRNP, PRPH, PAK4, YWHAG, FEZ1, THBS1, LCN2, CD36, BASP1, VIM, MMP2, STAT3, TNK2, ITGA3, PLD1, GNAS, IGF2, BTG2, PECAM1, CDKN1B
Ophthalmic Disease	0.00324	FAAH, TYMS, APOE, LRP5, SLC25A4, SOD1, THBS1, TUBB2C, C1QTNF5, CLTC, MMP2, PPP3CC, HSPD1, CX3CR1, CYP1B1, TGM2, NDP, JUN, FBLN1, LOXL1, CFB, COX2, PECAM1
Skeletal and Muscular Disorders	0.00324	ST6GAL1, CRYAB, C22ORF28, XDH, TOR1A, GHITM, EIF4A2, LPIN1, SOD2, LTF, BAIAP2, TAPBP, MCL1, ETNK2, FBL, TYMS, LPHN3, HIRA, PLEC, THY1, MMP2, STAT3, PLD1, ARHGDIB, HSPA8, AP1S1, UBE2G2, TMEM55A, ARAF, PLCG2, AACS, GLUL, TAP2, GNAL, EIF3K, NEBL, APOE, ZFP36, SRD5A1, PRDX1, CHCHD6, GRIA1, TPI1, CD74, ASNS, ZBTB22, TUBB2B, TGM2, STOM, JUN, ANXA5, HLA-DRA, TTC27, ATPAF1, FKBP5, PKM2, ATP5O, TUBB2C, MA…
Vitamin and Mineral Metabolism	0.00324	PVALB, CALR, ALDH1A1, PLIN2
RNA Post-Transcriptional Modification	0.00356	RPS24 (includes EG:6229), FBL, EXOSC3, NOP56, WDR75, DKC1, EIF4A1, EIF4A2
Connective Tissue Disorders	0.00569	SND1, CRYAB, C22ORF28, XDH, CDK9, HSPA5, TUBB, LDHB, SOD2, CDK8, LPIN1, LTF, MOCOS, TAPBP, ETNK2, MCL1, THBS1, LPHN3, CLTC, HIRA, MMP2, STAT3, CD97, PPP3CC, EIF1B, ARHGDIB, PLD1, UBE2G2, HSPA8, PLCG2, PECAM1, GLUL, METTL9 (includes EG:51108), TAP2, ABCC4, MCTP2, APOE, NEBL, SH3BP4, ZFP36, PRDX1, GRIA1, USP11, CDH23, CD74, PDE1A, ACOT7, ZBTB22, ANXA5, HLA-DRA, CFB, TTC27, ATPAF1, STK24, ACO1, FKBP…
Immunological Disease	0.00726	TYMS, APOE, PER1, ZFP36, THBS1, EIF1, CD74, PPP3CC, JUN, HLA-DRA, PECAM1, MCL1, PRNP
Connective Tissue Development and Function	0.00734	CLTC, TNK2, STAT3, HIF1A, PTPRF, SLC3A2, MYC, XRCC2, JUN, CNOT7, FBLN1, POLL, SPARC, CDKN1B, AGT
Organismal Functions	0.0103	APOE, SHC1
Behavior	0.0152	SOD2, AGT
RNA Trafficking	0.0152	EIF4A1, EIF4A2
(III) Late stage response
Cancer	2.28e-16	AKAP8L, EIF1, TUBB4, SOD2, LTF, MVK, FBLN1, CAV1, PLXNB2, TYMS, PLD3, EMCN, SC4MOL, IGFBP5, STAT3, MYL9 (includes EG:10398), CSF2RB, SCP2, BTG2, ITGB6, THRB, FTH1, APOE, ICAM1, CGRRF1, CD74, C2ORF28, TAP1, HSP90AB1, CCL2, STK17A, IL27RA, PKM2, UCP2, TUBB2C, ABCG2, GNA12, MAPRE1, RNF6, ISG15, FOS, HP, EIF4A1, LYN, ARHGDIA, SOCS3, RNASE1, CX3CR1, HSPA5, MYC, UBE2B, CXCL14, TUBA1C, MT-ND2, ENG, IL1R…
Inflammatory Response	2.2e-14	AKAP8L, ST6GAL1, GAS6, TUBB4, GIMAP5, SOD2, LTF, FBLN1, CCL25, CAV1, PLXNB2, TYMS, PLD3, EMCN, IGFBP5, STAT3, MYL9 (includes EG:10398), CSF2RB, BTG2, CFLAR, TNFAIP6, THRB, ITGB6, FTH1, APOE, ICAM1, CGRRF1, CD74, TAP1, TGM2, HSP90AB1, CCL2, STK17A, IL27RA, PKM2, UCP2, TUBB2C, GNA12, ABCG2, RNF6, ISG15, FOS, HP, EIF4A1, LYN, ARHGDIA, SOCS3, RNASE1, CX3CR1, CD163, HSPA5, MYC, UBE2B, CXCL14, TUBA1C, …
Cellular Movement	3.91e-14	ST6GAL1, GAS6, XDH, TGFBR3, SOD2, EZR, FBLN1, CAV1, CCL25, PLXNB2, TXN, TIMP2, PHB (includes EG:5245), PDE2A, CFL1, LECT2, THY1, IGFBP5, STAT3, CSF3, PLD1, CSF2RB, MAX, CD9, ARPC2, ITGB6, VSNL1, IFNAR1, APOE, FHL1, ICAM1, PRDX1, CXCL5, PARP9, TGM2, TRIB1, ACTR3, CCL2, HSP90AB1, PPAP2B, IL27RA, TNFRSF1B, DARC, CITED2, CD53, UCP2, TUBB2C, GNA12, FOS, S100A9, SREBF1, NDE1, CNN1, TAGLN, CD44, FCER1G,…
Cellular Growth and Proliferation	9.18e-14	ST6GAL1, COL14A1, GAS6, XDH, EIF1, SOD2, CAV1, PLXNB2, CDC16, PHB (includes EG:5245), TYMS, IGFBP5, STAT3, PLD1, MYL9 (includes EG:10398), CSF2RB, BTG2, CFLAR, BCL2A1, THRB, TNFAIP6, ITGB6, FTH1, ECSIT, APOE, FHL1, ICAM1, PRDX1, CGRRF1, CD74, TAP1, LAMP3, TGM2, CCL2, HEXB, IL27RA, DPH1, PKM2, FBRS, UCP2, MAPRE1, GNA12, CUL7 (includes EG:9820), HNRNPD, SLC29A1, ISG15, FOS, RETN, SRGN, SERPINH1, EI…
Infectious Disease	2.18e-13	ST6GAL1, COL14A1, GAS6, TUBB4, POLR3A, LTF, VAMP3, CAV1, UAP1, TIMP2, TYMS, TKT, EMCN, IER3, STAT3, HAUS1, CSF2RB, NOD2, CD9, C18ORF1, PSMD12, BTG2, PSMA5, TCN1, GLUL, ENC1, GNAL, IFNAR1, APOE, ICAM1, PDIA3, PRDX1, CD74, TECR, CXCL5, PFKL, PARP9, IDH1, SELENBP1, TUBA8, CCL2, IL27RA, LBP, COG2, TNFRSF1B, RPL10A (includes EG:4736), DARC, TUBB2C, HP, TMEM181, S100A9, LYN, FCER1G, CD44, GABARAP, SSB,…
Cell Death	2.38e-13	AKAP8L, ST6GAL1, GAS6, SGK1, XDH, TGFBR3, TMBIM6, BNIP3 (includes EG:664), ATP1A1, GIMAP5, AHSA1, SOD2, EZR, FBLN1, CAV1, CCL25, VAMP3, TXN, APEX1, PHB (includes EG:5245), TIMP2, TYMS, CFL1, SEPT4, IGFBP5, STAT3, IER3, CSF3, PLD1, CSF2RB, HAUS1, NOD2, MAX, CD9, SCP2, BHLHE40, MBD4, BTG2, CCT3, CFLAR, ADAMTSL4, ITGB6, BCL2A1, IFNAR1, FTH1, APOE, ICAM1, ZFP36, PRDX1, PDIA3, GPX1, CASP4, CD74, TGM2,…
Hematological System Development and Function	1.52e-11	ST6GAL1, GAS6, GIMAP5, SOD2, LTF, EZR, CAV1, CCL25, TXN, TIMP2, THY1, IER3, STAT3, CSF3, CSF2RB, CD9, CFLAR, ITGB6, BCL2A1, IFNAR1, APOE, ICAM1, ZFP36, PDIA3, PRDX1, CD74, CXCL5, TAP1, TGM2, CCL2, HLA-DRA, SLC11A2, HEXB, LBP, IL27RA, TNFRSF1B, DARC, SIGLEC1, RGS2, UCP2, ABCG2, GNA12, SLC29A1, ISG15, FOS, SRGN, S100A9, SREBF1, CD244, CD44, FCER1G, LYN, PLAU, SOCS3, PFN1, CD3E, CX3CR1, CD163, HSPA5…
Immune Cell Trafficking	1.52e-11	ST6GAL1, SOCS3, PFN1, CD3E, GAS6, CX3CR1, CD163, CD63, PVR, GIMAP5, IMPDH2, LTF, CXCL14, CCL25, TXN, CCL16, TIMP2, PTX3, THBS1, CD93, LCN2, IL6R, CNP, THY1, RAPGEF3, IER3, STAT3, CSF3, GSN, TLR2, IL1RN, RAP1GAP (includes EG:5909), CD99L2, RHOA, CD14, PECAM1, CFLAR, ITGB6, CCL18, IFNAR1, APOE, ICAM1, PRDX1, UBE2N, CD74, CXCL5, HIF1A, TGM2, NFKBIA, CCL2, HLA-DRA, CFB, S100A8, LBP, IL27RA, TNFRSF1B,…
Genetic Disorder	3.24e-11	AKAP8L, COL14A1, GAS6, XDH, EIF1, NDUFB8, TUBB4, MPZL1, SOD2, LTF, MVK, COG6, FBLN1, CAV1, RNF121, TYMS, SC4MOL, EMCN, IGFBP5, STAT3, CLASP2, PLD1, ZC3H18, MYL9 (includes EG:10398), CSF2RB, RNFT1, SCP2, INO80C, PSMA5, BTG2, CFLAR, THRB, TNFAIP6, ITGB6, VSNL1, PCBD1, FTH1, ACCN4, APOE, FHL1, ICAM1, PRDX1, C22ORF13, MID1, CKAP4, CD74, TAP1, LAMP3, TUBB2B, TGM2, TMEM209, ACTR3, CCL2, HSP90AB1, BRWD3…
Respiratory Disease	1.6e-10	ST6GAL1, SOCS3, CD3E, ABCA3, ARG2, CX3CR1, TUBB, HSPA5, CD63, AHSA1, LTF, VAMP3, CAV1, TXN, MAN2A2, TIMP2, PTX3, TKT, LCN2, IL6R, IER3, STAT3, ORMDL3, CSF3, TLR2, CSF2RB, NOD2, CD9, IL1RN, POLL, GLUL, TCN1, CD14, CFLAR, PTAFR, ITGB6, APOE, FHL1, ICAM1, PRDX1, PDIA3, HIF1A, SELENBP1, NFKBIA, CCL2, HLA-DRA, CFB, LTBP4, LBP, TUBB2C, S100A12, HP, S100A9, NT5E, CD44, TSPO, SPARC
Inflammatory Disease	2.06e-10	SLC25A26, ST6GAL1, C22ORF28, XDH, TGFBR3, EIF1, IDE, TUBB4, ATP1A1, SOD2, LTF, GALNTL4, KCNK1, FBLN1, TXN, CDC16, TIMP2, RNF121, TYMS, PDE2A, TKT, SC4MOL, CLASP2, STAT3, CSF3, PLD1, ZC3H18, CSF2RB, COLEC12, NOD2, RNFT1, C18ORF1, SCP2, GLUL, CFLAR, ITGB6, TNFAIP6, IFNAR1, APOE, ICAM1, ZFP36, PRDX1, PDIA3, CD74, CXCL5, TAP1, SELENBP1, TGM2, RIF1, CCL2, TUBA8, HLA-DRA, UBE2K, FABP3, IL27RA, LBP, TNF…
Gastrointestinal Disease	3.32e-10	TMBIM4, SGK1, TGFBR3, TUBB4, BNIP3 (includes EG:664), ATP1A1, GALNTL4, MVK, KCNK1, FBLN1, CAV1, TXN, TIMP2, RNF121, TYMS, PDE2A, NME4, NUFIP1, SC4MOL, IGFBP5, CLASP2, STAT3, ZC3H18, CSF2RB, NOD2, COLEC12, RNFT1, CD9, C18ORF1, SCP2, MBD4, GLUL, TCN1, ITGB6, ENC1, KDSR, IFNAR1, SQLE, APOE, ICAM1, CASP4, CD74, SELENBP1, RIF1, TUBA8, CCL2, HSP90AB1, PPAP2B, HLA-DRA, UBE2K, HEXB, PSMD14, LBP, FABP3, T…
Connective Tissue Disorders	8.32e-10	ST6GAL1, SLC25A26, COL14A1, C22ORF28, XDH, IDE, TUBB4, SOD2, LTF, TXN, CDC16, TIMP2, STAT3, CSF3, PLD1, CSF2RB, NOD2, GLUL, CFLAR, TNFAIP6, IFNAR1, APOE, ICAM1, ZFP36, PRDX1, CXCL5, CD74, TAP1, TUBA8, CCL2, HLA-DRA, TNFRSF1B, FKBP5, CD53, TUBB2C, MAPRE1, GNA12, AGPAT1, FOS, HP, S100A9, RETN, SREBF1, LYN, CD44, FCER1G, PLAU, COL15A1, SOCS3, SND1, SYNE1, HSPA5, TUBB, MOCOS, CXCL14, TUBA1C, MTUS1, R…
Skeletal and Muscular Disorders	8.32e-10	SLC25A26, ST6GAL1, GPD1, C22ORF28, SGK1, XDH, GHITM, IDE, TUBB4, SOD2, LTF, TXN, CDC16, TYMS, THY1, STAT3, IER3, CSF3, PLD1, AP1S1, CSF2RB, NOD2, CD9, C18ORF1, BHLHE40, GLUL, CFLAR, THRB, ITGB6, VSNL1, TNFAIP6, GNAL, IFNAR1, FTH1, APOE, FHL1, ICAM1, ZFP36, PDIA3, PRDX1, CKAP4, GPC4, CXCL5, CD74, TAP1, TUBB2B, TGM2, STOM, ACTR3, TUBA8, CCL2, HLA-DRA, FABP3, FKBP5, TNFRSF1B, CD53, PKM2, CNTN1, TUBB…
Cellular Assembly and Organization	2.6e-09	MPRIP, PFN1, CD3E, GAS6, FAT1, SGK1, SDC4, IDE, HSPA5, TUBB, PVR, MYC, SOD2, EZR, VAMP3, CAV1, PLXNB2, ENG, CFL1, THBS1, CNP, THY1, RAPGEF3, STAT3, GSN, PLD1, RHOA, ARPC2, PECAM1, APOE, FHL1, ICAM1, COL1A2, ACTR3, SORBS1, SDC2, FLNA, MAPKAPK2, RHOF, PAK4, CD59, SOD1, GNA12, MAPRE1, TPM2, VWF, PLAUR, GNG5, GNAI2, S100A9, TPM3, NDE1, SERPINH1, CORO1A, LYN, FCER1G, ARAP1, CD44, SPARC, ARHGDIA, SKIL,…
Neurological Disease	5.81e-09	AKAP8L, COL14A1, GAS6, NDUFB8, TUBB4, MPZL1, SOD2, LTF, CAV1, TYMS, IGFBP5, CSF2RB, PSMA5, INO80C, BTG2, CFLAR, THRB, ITGB6, VSNL1, FTH1, PKIG, APOE, FHL1, ICAM1, C22ORF13, PRDX1, CKAP4, CD74, LAMP3, TUBB2B, TMEM209, TGM2, ACTR3, BRWD3, CCL2, HEXB, IL27RA, SPTBN2, PKM2, UCP2, TUBB2C, ABCG2, GNA12, CUL7 (includes EG:9820), GALM, RNF6, FOS, HP, DDX18, TAGLN, LYN, NCDN, EIF6, EEF1A2, ENO3, CX3CR1, H…
Hematological Disease	1.16e-08	SOCS3, GPD1, GAS6, CX3CR1, TUBB, HSPA5, MYC, TOP1, TNIP1, SOD2, IMPDH2, CXCL14, FBLN1, CAV1, ENG, IL1RAP, TIMP2, PGK1, PTX3, THBS1, TKT, LCN2, CNP, ALAD, STAT3, CSF3, GSN, PLD1, TLR2, CSF2RB, MAX, IL1RN, EPB42, SCP2, RHOA, CD14, CFLAR, ITGB6, IFNAR1, APOE, ICAM1, PDIA3, PRDX1, HIF1A, SELENBP1, TGM2, NFKBIA, CCL2, SLC11A2, CFB, CHUK, TNFRSF1B, DARC, CD59, CUL7 (includes EG:9820), CD36, VWF, G3BP1,…
Reproductive System Disease	1.71e-08	SOCS3, AKAP8L, GAS6, SGK1, TGFBR3, EIF1, CD163, TUBB4, MYC, TOP1, LTF, UBE2B, EZR, CXCL14, CAV1, TUBA1C, MAN2A2, CCL16, APEX1, TIMP2, TYMS, PFKFB3, TUBB3, PSMA6, PLD3, THBS1, C1S, CNP, THY1, EMCN, RAPGEF3, IGFBP5, IER3, CD97, MYL9 (includes EG:10398), CSF2RB, IGF2, MAX, C18ORF1, BHLHE40, CD14, TCN1, CCL18, PTAFR, IFNAR1, PMEPA1, IGFBP4, APOE, ICAM1, ZFP36, GPX1, CGRRF1, SAT1, CXCL5, HIF1A, CD74, …
Organismal Survival	4.5e-08	SOCS3, PFN1, CD3E, GAS6, TGFBR3, ABCA3, CX3CR1, IDE, SDC4, MYC, TNIP1, TOP1, SOD2, FBLN1, TXN, MAN2A2, ENG, APEX1, PTX3, CNP, IL6R, IGFBP5, STAT3, CSF3, TLR2, IGF2, NOD2, NASP, MAX, IL1RN, RHOA, POLL, CD14, FZD5, CFLAR, ITGB6, BCL2A1, PTAFR, GNAL, IFNAR1, APOE, ICAM1, UBE2N, GPX1, CD74, HIF1A, TAP1, MAFG, TGM2, NFKBIA, CCL2, HSP90AB1, STUB1, PCMT1, HLA-DRA, CFB, LBP, IL27RA, CHUK, MAPKAPK2, TNFRS…
Cell-To-Cell Signaling and Interaction	1.15e-07	ST6GAL1, GAS6, TGFBR3, GIMAP5, SOD2, LTF, CCL25, CAV1, TXN, TIMP2, PHB (includes EG:5245), CFL1, THY1, EMCN, IGFBP5, STAT3, CSF3, PLD1, CSF2RB, COLEC12, NOD2, CD9, MT-ND3, BCL2A1, VSNL1, TNFAIP6, ITGB6, IFNAR1, APOE, ICAM1, PDIA3, PRDX1, GPX1, CKAP4, CXCL5, CD74, IDH1, TGM2, CCL2, SORBS1, PPAP2B, HLA-DRA, SLC11A2, IL27RA, LBP, TNFRSF1B, SERBP1, DARC, RGMB, UCP2, GNA12, ABCG2, GNG5, ARVCF, FOS, RE…
Immunological Disease	1.24e-07	ST6GAL1, SLC25A26, COL14A1, C22ORF28, EIF1, IDE, TUBB4, ATP1A1, POLR3A, LTF, GALNTL4, KCNK1, MVK, TXN, CDC16, TYMS, TKT, EMCN, STAT3, CSF3, PLD1, CSF2RB, HAUS1, NOD2, C18ORF1, ARPC2, GLUL, CFLAR, ITGB6, TNFAIP6, THRB, IFNAR1, GNAL, APOE, ICAM1, ZFP36, PRDX1, PDIA3, CASP4, CD74, CXCL5, TECR, TAP1, SELENBP1, TGM2, TUBA8, CCL2, HLA-DRA, PSMD14, IL27RA, FKBP5, TNFRSF1B, CD53, SIGLEC1, UCP2, TUBB2C, M…
Free Radical Scavenging	3.68e-07	APOE, SOD1, UCP2, PRDX1, XDH, GPX1, MT3, PLAUR, CSF3, SOD2, CCL2, FCER1G, LYN, PECAM1, PLAU
Molecular Transport	3.68e-07	SCD, APOE, FAT1, XDH, ABCA3, EEF1A2, GPX1, SAT1, HIF1A, IDH1, MYC, SLC27A5, SOD2, CCL2, PPAP2B, CAV1, S100A8, FABP3, MAPKAPK2, APEX1, SOD1, UCP2, CYP27A1, THBS1, ABCG2, CD36, PLAUR, STAT3, CSF3, PLD1, GNAS, IGF2, B4GALT1, RETN, S100A9, SREBF1, SCP2, IL1RN, RHOA, LYN, FCER1G, PECAM1, PLAU, A2M
Cell Morphology	6.91e-07	PFN1, MPRIP, CD3E, GAS6, FAT1, SDC4, PVR, MYC, SOD2, EZR, CAV1, LAMA1, PLXNB2, ENG, TIMP2, RPS6KB1, CFL1, THBS1, LCN2, IL6R, RAPGEF3, STAT3, CLASP2, GSN, PLD1, IGF2, CD9, RAP1GAP (includes EG:5909), EPB42, RHOA, PECAM1, ITGB6, APOE, ICAM1, HLF (includes EG:3131), CCL2, FLNA, SDC2, SORBS1, TIMP3, PAK4, CD59, CAPZB, GNA12, PLAUR, VWF, FOS, PMP22, S100A9, CORO1A, CD44, ARAP1, LYN, SPARC, ARHGDIA, PL…
Cellular Function and Maintenance	6.91e-07	SOCS3, CD3E, GAS6, FAT1, TUBB, MYC, GIMAP5, EZR, CAV1, VAMP3, CCL25, PLXNB2, ENG, PTX3, CFL1, THBS1, CD93, IL6R, CNP, RAPGEF3, STAT3, IER3, CSF3, PLD1, TLR2, CSF2RB, COLEC12, NOD2, IGF2, CD9, IL1RN, RHOA, CD14, PECAM1, CFLAR, BCL2A1, IFNAR1, APOE, ICAM1, CHD4, PDIA3, UBE2N, CD74, TGM2, COL1A2, NFKBIA, SORBS1, SDC2, FLNA, IL27RA, CHUK, MAPKAPK2, TNFRSF1B, RHOF, PRNP, CD59, SOD1, ABCG2, AP3D1, MAPR…
Dermatological Diseases and Conditions	9.58e-07	SOCS3, COL14A1, HNRPDL, EIF1, TUBB4, PSMC5, MYC, ATP1A1, TOP1, UBE2B, TUBA1C, TXN, SNRPA1, TYMS, TUBB3, C1S, PSMD6, ALAD, STAT3, TLR2, CSF2RB, AES, NOD2, IL1RN, RHOA, PSMD12, BTG2, PSMA5, CD14, TCN1, PECAM1, S100A11, ENC1, IFNAR1, TAGLN2, APOE, ICAM1, ZFP36, GPX1, SAT1, CD74, HIF1A, PFKL, PARP9, IDH1, COL1A2, NFKBIA, PTGES3 (includes EG:10728), HSP90AB1, TUBA8, HLA-DRA, YBX1, CFB, GTF2H5, OAZ1, S…
Hematopoiesis	9.77e-07	SOCS3, CD3E, MYC, GIMAP5, SOD2, LTF, EZR, CXCL14, CCL25, TXN, ENG, CCL16, THBS1, LCN2, IL6R, STAT3, IER3, CSF3, GSN, TLR2, CSF2RB, IGF2, CD9, IL1RN, CD14, PECAM1, CFLAR, BCL2A1, IFNAR1, APOE, ICAM1, ZFP36, CHD4, PDIA3, UBE2N, CD74, CXCL5, HIF1A, ROGDI, TGM2, NFKBIA, CCL2, SLC11A2, CFB, S100A8, CHUK, IL27RA, TNFRSF1B, MAPKAPK2, DARC, PRNP, CD59, SOD1, IL13RA1, AP3D1, CD36, PLAUR, HSPD1, GNAI2, FOS…
Metabolic Disease	1.46e-06	APOE, SCD, SOCS3, ICAM1, GPD1, GPX1, IDE, CD74, HMGCS2, IDH1, MYC, TGM2, SLC27A5, NFKBIA, PPAP2B, HLA-DRA, CXCL14, TXN, TNFRSF1B, TIMP3, SOD1, UCP2, C1S, LCN2, CD36, CSDA, STAT3, TLR2, GNAS, IGF2, RETN, SCP2, IL1RN, SREBF1, BTG2, THRB, A2M
Organismal Injury and Abnormalities	1.56e-06	SOCS3, APOE, SDC4, IDE, HIF1A, TUBB4, TGM2, MYC, ATP1A1, SOD2, NFKBIA, CCL2, TUBA8, CFB, CAV1, TUBA1C, TXN, TNFRSF1B, TIMP2, PRNP, TUBB3, SOD1, TUBB2C, IL6R, PLAUR, STAT3, CSF3, TLR2, S100A9, B4GALT1, NT5E, EPB42, IL1RN, SREBF1, CD44, PLAU, ITGB6, PTAFR
Tissue Development	1.73e-06	ST6GAL1, PFN1, NCDN, GAS6, FAT1, XDH, CX3CR1, PVR, MYC, LTF, CCL25, TXN, ENG, CCL16, TIMP2, PTX3, RPS6KB1, THBS1, CD93, IL6R, EMCN, THY1, IER3, CD97, STAT3, GSN, CSF3, PLD1, TLR2, IGF2, CD9, IL1RN, RAP1GAP (includes EG:5909), RHOA, PECAM1, CFLAR, PTAFR, VSNL1, TNFAIP6, ITGB6, ECSIT, APOE, SFRP2, ICAM1, HIF1A, TGM2, CCL2, SDC2, PPAP2B, S100A8, TNFRSF1B, RGMB, TIMP3, LRP5, CD59, FEZ1, CD36, VWF, PL…
Antigen Presentation	2.11e-06	APOE, PFN1, ICAM1, UBE2N, CX3CR1, CD74, CD63, CCL2, LTF, LBP, TNFRSF1B, LRP5, UCP2, THBS1, AP3D1, LCN2, CD36, RAPGEF3, STAT3, HSPD1, CSF3, TLR2, B4GALT1, IL1RN, CD44, FCER1G, CD14, PLAU, ITGB6, IFNAR1
Lipid Metabolism	3.11e-06	PMVK, FAT1, ABCA3, XDH, EEF1A2, PLA2G15, LASS2, MYC, GPR77, MVK, CAV1, CHPT1, APEX1, PTX3, THBS1, GM2A, ACSL6, SC4MOL, STAT3, PLD1, IGF2, CD9, IL1RN, SCP2, RHOA, CD14, PTAFR, THRB, APOE, SCD, GPX1, SAT1, CD74, HIF1A, C14ORF147, IDH1, SLC27A5, PTGES3 (includes EG:10728), PPAP2B, HEXB, S100A8, FABP3, MAPKAPK2, LRP5, SOD1, UCP2, DBI, CYP27A1, ABCG2, CD36, AGPAT1, GNAS, B4GALT1, RETN, S100A9, DHCR24,…
Small Molecule Biochemistry	3.11e-06	SOCS3, PMVK, SGK1, FAT1, EEF1A2, XDH, ABCA3, PLA2G15, ARG2, LASS2, MYC, GPR77, GIMAP5, SOD2, MVK, CAV1, CHPT1, TXN, APEX1, PTX3, THBS1, GM2A, ACSL6, SC4MOL, STAT3, PLD1, IGF2, CD9, IL1RN, SCP2, RHOA, CD14, PTAFR, TNFAIP6, THRB, SCD, APOE, ICAM1, IDH3G, PRDX1, GPX1, SAT1, HIF1A, CD74, C14ORF147, MAFG, IDH1, SLC27A5, PTGES3 (includes EG:10728), CCL2, PPAP2B, HEXB, S100A8, FABP3, LBP, MAPKAPK2, ACO1…
Tissue Morphology	8.22e-06	SOCS3, NCDN, CD3E, GAS6, XDH, CX3CR1, CD63, MYC, BNIP3 (includes EG:664), SOD2, CAV1, TXN, ENG, TYMS, IGFBP6, TUBB3, THBS1, IL6R, RAPGEF3, IGFBP5, STAT3, CSF3, GSN, TLR2, CSF2RB, IGF2, CD9, IL1RN, RHOA, BHLHE40, POLL, PECAM1, CFLAR, PTAFR, THRB, BCL2A1, ITGB6, IFNAR1, APOE, ICAM1, GPX1, HIF1A, TAP1, NFKBIA, CCL2, HEXB, S100A8, IL27RA, CHUK, MAPKAPK2, TNFRSF1B, DPH1, CITED2, PRNP, SIGLEC1, TIMP3, …
Cellular Development	8.69e-06	GAS6, TGFBR3, XDH, EIF1, BNIP3 (includes EG:664), GIMAP5, AHSA1, SOD2, EZR, CAV1, CCL25, TXN, TIMP2, TYMS, CFL1, SEPT4, THY1, IGFBP5, CLASP2, IER3, STAT3, CSF3, PLD1, MYL9 (includes EG:10398), CSF2RB, MAX, CD9, EPB42, BHLHE40, BTG2, CFLAR, BCL2A1, ITGB6, THRB, ENC1, IFNAR1, FTH1, APOE, ICAM1, ZFP36, PDIA3, GPX1, CD74, SELENBP1, MAFG, TGM2, ACTR3, CCL2, SORBS1, SLC11A2, EEF2K, IL27RA, TNFRSF1B, DP…
Endocrine System Disorders	1.13e-05	APOE, ICAM1, GPD1, GPX1, SAT1, IDE, CD74, HMGCS2, TGM2, MYC, NFKBIA, PPAP2B, HLA-DRA, CXCL14, TXN, TNFRSF1B, TIMP3, UCP2, SOD1, C1S, LCN2, CD36, CSDA, STAT3, GNAS, IGF2, RETN, IL1RN, SREBF1, BTG2, THRB, A2M
Infection Mechanism	1.17e-05	SPCS3, CD3E, HNRPDL, GAS6, CCT2, RNF26, PSMC5, POLR3A, UBE2B, LTF, CAV1, UAP1, SNRPA1, HNRNPF, C1S, GM2A, CD93, PSMD6, RANBP1, CD97, AES, PCGF1, RHOA, BTG2, PSMD12, PSMA5, PTAFR, ENC1, IFNAR1, TAGLN2, APOE, ICAM1, PDIA3, CXCL5, TECR, CD74, PFKL, PARP9, SEC14L1, IDH1, PTGES3 (includes EG:10728), TUBA8, CCL2, YBX1, COG2, TNFRSF1B, RPL10A (includes EG:4736), PRNP, VWF, PSMA1, TMEM181, H3F3A (include…
Hepatic System Disease	1.24e-05	SOCS3, SCD, PFN1, GPD1, HNRPDL, HIF1A, HSPA5, TUBB4, PRKCSH, MYC, COL1A2, TOP1, SLC27A5, IMPDH2, SOD2, TUBA8, TUBA1C, TXN, CHUK, IL27RA, LBP, TNFRSF1B, ALPL, ZNF207, TIMP2, TYMS, TIMP3, TUBB3, SOD1, CYP27A1, TUBB2C, ABCG2, ACTG1, RNF6, ISG15, HP, NT5E, SCP2, SREBF1, CD44, IL10RB, TCN1, CD14, IFNAR1, KDSR
Cell-mediated Immune Response	1.66e-05	APOE, SOCS3, ICAM1, CD3E, CHD4, PDIA3, UBE2N, CD74, TGM2, MYC, GIMAP5, NFKBIA, CCL2, EZR, CCL25, IL27RA, CHUK, TNFRSF1B, PRNP, TIMP2, CD59, THBS1, AP3D1, IL6R, HSPD1, IER3, STAT3, TLR2, GNAI2, CXCL16, GNAS, FOS, IGF2, CD9, IL1RN, PAG1, RHOA, CORO1A, FCER1G, CD44, PECAM1, PLAU, CFLAR, CCL18, BCL2A1, IFNAR1
Skeletal and Muscular System Development and Function	2.82e-05	IGFBP4, APOE, FHL1, NCDN, XDH, GPX1, SDC4, HIF1A, MYC, TGM2, TRIB1, WTAP, CCL2, LAMA1, CAV1, S100A8, CHUK, TNFRSF1B, MAPKAPK2, RPS6KB1, IGFBP6, THBS1, IL6R, PLAUR, IGFBP5, STAT3, GSN, CSF3, FOS, GNAS, CXCL16, IGF2, S100A9, RETN, IL1RN, FCER1G, CD44, SPARC, PLAU, PTAFR
Tumor Morphology	3.29e-05	COL1A2, MYC, APOE, THBS1, SAT1, CAV1, ENG
Cardiovascular Disease	4.23e-05	APOE, SCD, TUBB3, LRP5, PFN1, SOD1, TUBB2C, GAS6, GPX1, CNP, TUBB4, TUBA8, CAV1, CD44, CFB, TUBA1C, PLAU
Renal and Urological Disease	4.85e-05	HNRPDL, SGK1, GAS6, CX3CR1, TUBB4, PSMC5, MYC, ATP1A1, TOP1, IMPDH2, UBE2B, FBLN1, TUBA1C, SNRPA1, TIMP2, TUBB3, THBS1, LCN2, PSMD6, CSF3, ATP6V1A, TLR2, AES, CSF2RB, IL1RN, PSMA5, PSMD12, BTG2, PECAM1, TCN1, ENC1, IFNAR1, TAGLN2, APOE, ICAM1, HIF1A, PFKL, PARP9, IDH1, TGM2, PTGES3 (includes EG:10728), NFKBIA, HSP90AB1, TUBA8, CCL2, YBX1, CFB, IL27RA, CHUK, RPL10A (includes EG:4736), TIMP3, PVALB…
Post-Translational Modification	7.02e-05	WDR48, SOCS3, ST6GAL1, CD3E, XDH, HSPA5, MYC, GSPT1, SOD2, UBE2B, LAMA1, TXN, PHB (includes EG:5245), THBS1, IL6R, THY1, CCT6A, CD9, CCT3, PECAM1, FTH1, APOE, PRDX1, PDIA3, UBE2N, GPX1, RCHY1, HSP90AB1, STUB1, PCMT1, TCP1, LTBP4, CHUK, FKBP5, CNTN1, CD36, VWF, ERO1L, HSPD1, USP1, PAG1, CD244, CD44, FCER1G, LYN, UBA1, USP25, SULT1B1, TCEB1
Protein Folding	7.02e-05	HSP90AB1, STUB1, TCP1, ERO1L, CCT3, CCT6A, LTBP4, TXN, HSPD1, HSPA5, FKBP5
Carbohydrate Metabolism	7.65e-05	SOCS3, APOE, GPD1, IDH3G, PLA2G15, HIF1A, PFKL, PRKCSH, IDH1, MYC, UGDH, PTGES3 (includes EG:10728), SORBS1, CHPT1, HEXB, LBP, FABP3, UAP1, COG2, IDH3B, PTX3, PKM2, PGK1, PFKFB3, THBS1, GM2A, TKT, CD36, AGPAT1, STAT3, PLD1, IGF2, SRGN, CNOT7, B4GALT1, RETN, SREBF1, IL1RN, RHOA, LYN, CD44, CD14, PLAU, PTAFR, TNFAIP6, CHKB
Embryonic Development	8.12e-05	ECSIT, SFRP2, NCDN, GAS6, XDH, IL6R, GSN, IGF2, IL1RN, FCER1G, CD44, SPARC, PTAFR, TNFRSF1B, ENG
Ophthalmic Disease	8.67e-05	TUBB3, LRP5, SOD1, TUBB2C, PLAUR, TUBB4, TUBA8, CFB, COX2, PECAM1, TUBA1C, PLAU, TIMP2
Reproductive System Development and Function	0.000103	RPS6KB1, GAS6, TGFBR3, LCN2, VWF, PLAUR, IER3, STAT3, TLR2, MYC, GNAS, IGF2, UBE2B, LTF, CD9, CD44, CD14, PLAU, TIMP2
Renal and Urological System Development and Function	0.000118	APOE, IL13RA1, GAS6, ABCG2, LCN2, PLAUR, TPM2, SDC4, STAT3, GNAS, IGF2, SDC2, CAV1, SPARC, PLAU, PRNP
Cell Cycle	0.000146	CD3E, SGK1, GAS6, DSN1, UIMC1, TUBB, PVR, MYC, SESN1, RFWD2 (includes EG:64326), GSPT1, TOP1, SOD2, UBE2B, CAV1, MPHOSPH9, TXN, CDC16, TIMP2, PHB (includes EG:5245), TYMS, RPS6KB1, TUBB3, CFL1, THBS1, IL6R, SEPT4, RANBP1, CDC123, IGFBP5, RAPGEF3, STAT3, IER3, CSF3, HAUS1, NASP, IGF2, MAX, BHLHE40, RHOA, BTG2, MBD4, RIOK3, PTAFR, BCL2A1, THRB, ARL8B, APOE, KDM5B, SH3BP4, HIF1A, RCHY1, TGIF1, NFKBI…
Developmental Disorder	0.000176	HNRPDL, PSMD6, VWF, PFKL, PSMA1, PARP9, PSMC5, IDH1, AES, PTGES3 (includes EG:10728), UBE2B, PSMA5, BTG2, YBX1, PSMD12, CD44, ALKBH3, ERCC5, ENC1, RPL10A (includes EG:4736), SNRPA1, TCEB1, DUSP16, TAGLN2
Connective Tissue Development and Function	0.000198	APOE, NCDN, XDH, IL6R, GSN, CSF3, GNAS, FOS, IGF2, CCL2, SDC2, IL1RN, LGALS3BP, FCER1G, CAV1, CD44, SPARC, CHUK, PTAFR, TNFRSF1B
Cardiovascular System Development and Function	0.000223	IGFBP4, SOCS3, APOE, TGFBR3, GPX1, CX3CR1, HIF1A, MYC, COL1A2, TGM2, CCL2, PPAP2B, CXCL14, CAV1, LAMA1, ENG, CITED2, TIMP2, PTX3, PGK1, TIMP3, PDZK1, SOD1, THBS1, IL6R, CUL7 (includes EG:9820), BTG1, CD36, PLAUR, THY1, HSPD1, CSF3, B4GALT1, IL1RN, CD14, PECAM1, SPARC, FZD5, PLAU, BCL2A1
Protein Synthesis	0.000249	SOCS3, RPL27A, RPL29 (includes EG:6159), CD3E, UBE2N, EEF1A2, EIF1, CASP4, HIF1A, IDE, SDC4, MYC, TNIP1, GSPT1, UBE2B, STUB1, FLNA, MVK, VCP, UBE2K, HEXB, LTBP4, PSMD14, EEF2K, ACO1, DPH1, TIMP2, TIMP3, RPS6KB1, THBS1, IGFBP5, CSF3, RNF6, SRGN, DHCR24, IL1RN, EDEM1, EIF4A1, LYN, PLAU, CTSC, USP25, SSB
Organismal Development	0.000278	APOE, SOCS3, TGFBR3, GPX1, CX3CR1, HIF1A, COL1A2, TGM2, MYC, LTF, CCL2, PPAP2B, CXCL14, CAV1, LAMA1, ENG, CITED2, TIMP2, PTX3, PGK1, TIMP3, PDZK1, THBS1, CUL7 (includes EG:9820), LCN2, CD36, BTG1, PLAUR, THY1, CSF3, CSF2RB, B4GALT1, IL1RN, SPARC, FZD5, PLAU, IFNAR1
Drug Metabolism	0.000401	THBS1, CD44, TNFAIP6
Cellular Compromise	0.00045	ICAM1, SOD1, THBS1, XDH, MT3, STAT3, CX3CR1, IGF2, HP, SOD2, IL1RN, TXN, PLAU, TNFRSF1B
Digestive System Development and Function	0.000567	PKM2, SOCS3, HP, SOD2, TGFBR3, CD14, VWF, LBP, CITED2
Hepatic System Development and Function	0.000567	PKM2, SOCS3, HP, SOD2, TGFBR3, CD14, VWF, LBP, CITED2
Organ Development	0.000567	PKM2, SOCS3, HP, SOD2, TGFBR3, CD14, VWF, LBP, CITED2
Nutritional Disease	0.000703	APOE, IGF2, UCP2, RETN, SORBS1, SGK1, IL6R, IDE, TNFRSF1B
Cell Signaling	0.00081	ST6GAL1, SOCS3, ICAM1, CD3E, PDIA3, PRDX1, ARG2, COL1A2, GIMAP5, SOD2, LAMA1, CAV1, CHUK, PTX3, CNTN1, UCP2, CFL1, THBS1, GNA12, IL6R, CD36, VWF, THY1, CD9, RHOA, PAG1, CD244, CD44, FCER1G, LYN, PECAM1, ARHGDIA
Gene Expression	0.000848	AKAP8L, SOCS3, GPX1, UIMC1, HIF1A, MYC, RFWD2 (includes EG:64326), TOP1, NFKBIA, PTGES3 (includes EG:10728), ACTR3, FLNA, YBX1, TXN, CHUK, MAPKAPK2, KDM5C, CBX1, IL6R, BTG1, CSDA, STAT3, STRAP, FOS, AES, CSF2RB, IGF2, MAX, SREBF1, RHOA, BHLHE40, BTG2, LYN, CD44, PECAM1, SKIL, THRB, TCEB1, SSB
Cellular Response to Therapeutics	0.00122	SOD2, UIMC1
Organ Morphology	0.00122	LCN2, CD44
DNA Replication, Recombination, and Repair	0.00156	TYMS, SOD1, CBX1, UBE2N, UIMC1, USP1, FOS, IGF2, TOP1, SOD2, UBE2B, POLL, MBD4, BTG2, VCP, ALKBH3, ERCC5, APEX1, FTH1, RECQL5
(IV) Cattle-specific response
Cancer	3.36e-10	ST6GAL1, SLC27A2, MYL6, SGK1, CTSG, CP, PTCH2, CACYBP, IFIH1, XRCC2, GIMAP5, SOD2, LTF, GALNTL4, CTSH, FBLN1, NEFM, CAV1, OSMR, TXN, PKIA, DGCR2, PHB (includes EG:5245), STAT6, CSRP2, HSF1, NUFIP1, ACTR10, AASS, MMP2, IGFBP5, STAT3, SSR1, HSPA8, MAX, CD68, SCP2, CCT3, GLUL, LRP8, MT-ND3, BCL2A1, ENC1, AKAP12, SERPING1, ICAM1, ZFP36, GBP1 (includes EG:2633), PRDX1, PDIA3, SRD5A1, CASP4, IKZF1, CD7…
Infectious Disease	1.22e-08	ST6GAL1, ILF3, RARRES2, CD3E, CTSG, IFIH1, IMPDH2, LTF, MOCOS, CAV1, TUBA1C, BIRC3, TEK, SNRPA1, ARID5A, PTX3, HNRNPF, STAT6, BMP2K (includes EG:55589), C1S, CD93, LCN2, AASS, CD97, STAT3, OSBPL7, SSR1, NOD2, PCGF1, PSMA5, PSMD12, CD14, GLUL, SPTAN1, PTAFR, ENC1, GNAL, ICAM1, PDIA3, PPIB, HS2ST1, GTF2H2, CD74, CHORDC1, IDH1, COG2, LBP, TNFRSF1B, RPL10A (includes EG:4736), DARC, DTX4, MED20, TUBB2…
Antigen Presentation	1.78e-07	SOCS3, ST6GAL1, PLP1, RARRES2, CD3E, CTSG, CD163, MYC, SOD2, IMPDH2, SCARB1, LTF, CAV1, TXN, CCL16, PTX3, STAT6, HSF1, CD93, LCN2, STAT3, CD97, NOD2, CD14, PTAFR, ICAM1, ZFP36, PPIB, CASP4, CD74, TAP1, TGM2, STEAP2, CFB, S100A8, IFI6, LBP, TNFRSF1B, DARC, PSMB9, RGS2, SOD1, EGR1, CD36, VWF, S100A12, HSPD1, ITGA3, ISG15, CXCL16, ITGB2, HP, S100A9, NT5E, CD244, FCER1G, LYN, CD44, CTSC, ZBTB7B
Cell-mediated Immune Response	1.78e-07	SOCS3, ST6GAL1, PLP1, RARRES2, CD3E, CTSG, CD163, CD37, MYC, SOD2, IMPDH2, SCARB1, LTF, CAV1, TXN, CCL16, PTX3, STAT6, HSF1, LCN2, CD93, CD97, STAT3, NOD2, CD14, BCL2A1, PTAFR, ICAM1, ZFP36, PPIB, CASP4, IKZF1, CD74, TAP1, DEF6, TGM2, WASL (includes EG:8976), STEAP2, CFB, S100A8, IFI6, LBP, TNFRSF1B, DARC, PSMB9, SIGLEC1, RGS2, SOD1, ABCG2, EGR1, CD36, VWF, S100A12, HSPD1, ITGA3, ISG15, CXCL16, I…
Humoral Immune Response	1.78e-07	SOCS3, ST6GAL1, PLP1, RARRES2, CD3E, CTSG, CD163, MYC, SOD2, IMPDH2, SCARB1, LTF, CAV1, TXN, CCL16, PTX3, STAT6, HSF1, CD93, LCN2, STAT3, CD97, NOD2, CD14, BCL2A1, PTAFR, ICAM1, ZFP36, PPIB, CASP4, CD74, TAP1, TGM2, STEAP2, CFB, S100A8, IFI6, LBP, TNFRSF1B, DARC, SIGLEC1, PSMB9, RGS2, SOD1, EGR1, CD36, VWF, S100A12, HSPD1, ITGA3, ISG15, CXCL16, ITGB2, HP, S100A9, SLAMF7, NT5E, CD244, FCER1G, LYN,…
Inflammatory Response	1.78e-07	SOCS3, ST6GAL1, PLP1, RARRES2, CD3E, CTSG, CD163, MYC, SOD2, IMPDH2, SCARB1, LTF, CAV1, TXN, CCL16, PTX3, STAT6, HSF1, LCN2, CD93, CD97, STAT3, NOD2, CD14, PTAFR, ICAM1, ZFP36, PPIB, CASP4, CD74, TAP1, DEF6, TGM2, STEAP2, CFB, S100A8, IFI6, LBP, TNFRSF1B, DARC, PSMB9, RGS2, LRP5, SOD1, UCP2, EGR1, CD36, VWF, HSPD1, S100A12, ITGA3, ISG15, CXCL16, ITGB2, HP, ALB, S100A9, NT5E, CD244, FCER1G, LYN, C…
Reproductive System Disease	9.3e-07	SOCS3, PLP1, MYL6, SGK1, SMC4, UIMC1, CP, CD163, IFIH1, MYC, SOD2, LTF, CTSH, CAV1, TUBA1C, PKIA, TXN, CCL16, APEX1, BIRC3, TEK, PSMA6, C1S, HSF1, CDK3, LCN2, IGFBP5, MMP2, STAT3, CD97, ADI1, MAX, PSMB1, CD14, LRP8, PTAFR, BCL2A1, PMEPA1, AKAP12, SERPING1, ICAM1, ZFP36, SRD5A1, SAT1, CASP4, SLC6A7, CD74, HSP90AB1, SDC2, STEAP2, PPAP2B, ABCB7, MCAM, CFB, S100A8, TNFRSF1B, DARC, KPNA3, PSMB9, LRP5,…
Cell Death	1.71e-06	ST6GAL1, SGK1, CTSG, C11ORF82, IFIH1, XRCC2, GIMAP5, SOD2, FBLN1, CAV1, TXN, APEX1, PHB (includes EG:5245), STAT6, HSF1, CDK11A, SEPT4, IGFBP5, MMP2, STAT3, RAD51L3, ASAH1, HSPA8, NOD2, MAX, CD68, SCP2, PSMB1, CCT3, ADAMTSL4, BCL2A1, AKAP12, ICAM1, ZFP36, PRDX1, PDIA3, CASP4, CD74, TGM2, TRIB1, PSMG2, HSP90AB1, ABCB7, IFI6, LBP, FKBP5, TNFRSF1B, UCP2, ABCG2, EGR1, CYP1B1, ISG15, ITGB2, NR4A2, TUB…
Cellular Growth and Proliferation	4.34e-06	ST6GAL1, SGK1, CD37, IFIH1, XRCC2, SOD2, FBLN1, CAV1, OSMR, TXN, PHB (includes EG:5245), STAT6, HSF1, IGFBP5, MMP2, STAT3, SSR1, NOD2, MAX, CCT3, NEIL1, BCL2A1, ENC1, AKAP12, ICAM1, GBP1 (includes EG:2633), PDIA3, PRDX1, DKC1, IKZF1, CD74, RCHY1, TAP1, TGM2, TRIB1, ABCB7, EEF2K, TNFRSF1B, FKBP5, PKM2, SIGLEC1, RGS2, UCP2, EGR1, MAPRE1, ITGA3, WDR12, SLC29A1, ISG15, ITGB2, PSMC1, NR4A2, SRGN, S100…
Genetic Disorder	9.86e-06	ST6GAL1, MAP6, CTSG, CP, IFIH1, CACYBP, SOD2, LTF, CTSH, BAIAP2, FBLN1, CAV1, DGCR2, RNF121, HSF1, IGFBP5, STAT3, ASAH1, HSPA8, SCP2, PSMA5, DHX40, PGM2, SERPING1, ICAM1, GBP1 (includes EG:2633), PRDX1, C22ORF13, FAM63B, PTCHD2, MID1, CD74, TAP1, SLC31A2, TUBB2B, TMEM209, TGM2, HSP90AB1, NDUFAB1, ABCB7, GTF2H5, PMM2, KPNA3, PKM2, UCP2, TUBB2C, MAPRE1, ABCG2, LYRM4, GALM, ISG15, HP, SDF2L1, NR4A2,…
Dermatological Diseases and Conditions	1.23e-05	SOCS3, ILF3, SERPING1, ICAM1, ZFP36, SRD5A1, SGK1, DKC1, SAT1, CTSG, CD74, CLIC4, MYC, CFB, GTF2H5, TUBA1C, OSMR, S100A8, TXN, TNFRSF1B, BIRC3, STAT6, TUBB2C, ABCG2, C1S, CD36, IGFBP5, HSPD1, S100A12, STAT3, ITGA3, ITGB2, PMP22, NOD2, TUBA1A, SDCBP, NR4A2, RASSF4, FCER1G, LYN, CD44, CD14, ERCC5, CTSC, COL15A1, BCL2A1, S100A11
Inflammatory Disease	1.31e-05	ST6GAL1, C22ORF28, GMDS, MRPS27, IFIH1, SOD2, LTF, GALNTL4, FBLN1, CAV1, OSMR, TXN, PKIA, DGCR2, RNF121, STAT6, HSF1, MMP2, STAT3, HSPA8, NOD2, CD68, SCP2, GLUL, ICAM1, ZFP36, PRDX1, PDIA3, FAM63B, PTCHD2, PDDC1, IKZF1, CASP4, CD74, TAP1, SELENBP1, TGM2, IFI6, LBP, FKBP5, TNFRSF1B, PSMB9, KCNK17, DTX4, TUBB2C, MAPRE1, EGR1, AGPAT1, LYRM4, ITGB2, HP, TUBA1A, NR4A2, S100A9, BAT1, LYN, FCER1G, CD44,…
Respiratory Disease	1.65e-05	ST6GAL1, MYL6, SGK1, CTSG, CP, PTCH2, CACYBP, IFIH1, XRCC2, SOD2, LTF, CTSH, FBLN1, NEFM, CAV1, TXN, PKIA, DGCR2, STAT6, CSRP2, HSF1, ACTR10, MMP2, IGFBP5, STAT3, HSPA8, NOD2, MAX, GLUL, LRP8, MT-ND3, ENC1, AKAP12, SERPING1, ICAM1, PDIA3, PRDX1, SRD5A1, IKZF1, CASP4, TPI1, CD74, SELENBP1, HSP90AB1, LBP, TNFRSF1B, DARC, KPNA3, PKM2, PSMB9, TUBB2C, EGR1, ABCG2, ITGA3, CYP1B1, ITGB2, HP, SDF2L1, TUB…
Hematological Disease	1.65e-05	MYL6, SGK1, CTSG, CP, PTCH2, CACYBP, IFIH1, XRCC2, GIMAP5, SOD2, LTF, CTSH, FBLN1, NEFM, CAV1, TXN, PKIA, DGCR2, STAT6, CSRP2, HSF1, ACTR10, MMP2, IGFBP5, STAT3, HSPA8, MAX, SCP2, LRP8, MT-ND3, BCL2A1, ENC1, AKAP12, SERPING1, ICAM1, PDIA3, SRD5A1, PRDX1, IKZF1, CASP4, TPI1, CD74, SELENBP1, TGM2, HSP90AB1, ABCB7, SLC11A2, TNFRSF1B, DARC, KPNA3, PKM2, PSMB9, TUBB2C, EGR1, ABCG2, ITGA3, CYP1B1, ITGB…
Cell-To-Cell Signaling and Interaction	2.46e-05	SOCS3, ST6GAL1, PLP1, RARRES2, CD3E, CTSG, SDC4, CD163, MYC, IMPDH2, SOD2, LTF, SCARB1, ALDH3A2, CAV1, TXN, CCL16, TEK, PHB (includes EG:5245), PTX3, RPS6KB1, STAT6, LCN2, CD93, MMP2, IGFBP5, CD97, STAT3, NOD2, CD68, NEIL1, CD14, SPTAN1, SYT1, BCL2A1, PSTPIP1, SERPING1, ICAM1, PPIB, PRDX1, PDIA3, CD74, IDH1, TGM2, WASL (includes EG:8976), SDC2, MCAM, PPAP2B, S100A8, LBP, TNFRSF1B, DARC, PSMB9, UC…
Immunological Disease	3.24e-05	ST6GAL1, MYL6, GMDS, C22ORF28, SGK1, CTSG, CP, PTCH2, CACYBP, MRPS27, IFIH1, XRCC2, GIMAP5, SOD2, LTF, CTSH, GALNTL4, FBLN1, NEFM, CAV1, OSMR, PKIA, TXN, DGCR2, STAT6, CSRP2, HSF1, ACTR10, IGFBP5, MMP2, STAT3, RAD51L3, HSPA8, NOD2, MAX, CD68, KIAA0408, GLUL, LRP8, MT-ND3, BCL2A1, ENC1, GNAL, AKAP12, SERPING1, ICAM1, ZFP36, SRD5A1, PDIA3, PRDX1, FAM63B, HS2ST1, CASP4, IKZF1, CD74, TPI1, TAP1, SELE…
Connective Tissue Disorders	3.6e-05	ST6GAL1, SOCS3, SND1, GMDS, C22ORF28, SYNE1, SH3GL2, MRPS27, IFIH1, SOD2, LTF, MOCOS, TUBA1C, TXN, STAT6, RPS6KB1, MTHFS, C1S, MMP2, STAT3, CD97, HSPA8, NOD2, CD68, GLUL, MCTP2, PSTPIP1, SH3BP4, ICAM1, ZFP36, PRDX1, FAM63B, IKZF1, CD74, TAP1, CFB, S100A8, SLC25A15, TNFRSF1B, FKBP5, PSMB9, LRP5, KCNK17, TUBB2C, MAPRE1, CD36, AGPAT1, LRRK2, USP1, S100A12, TMEM51, CXCL16, ITGB2, HP, PMP22, ALB, TUBA…
Cellular Movement	3.83e-05	SOCS3, ST6GAL1, PLP1, RARRES2, CTSG, SDC4, MYC, SOD2, FBLN1, LAMA1, CAV1, TXN, CAPZA1, CCL16, TEK, PHB (includes EG:5245), RPS6KB1, STAT6, IGFBP6, LCN2, MMP2, IGFBP5, STAT3, CD97, ADI1, MAX, SDCBP, CD14, LRP8, PTAFR, SERPING1, ICAM1, GBP1 (includes EG:2633), PPIB, CLIC4, TGM2, TRIB1, WASL (includes EG:8976), HSP90AB1, SDC2, MCAM, PPAP2B, CFB, S100A8, TNFRSF1B, DARC, LRP5, SOD1, UCP2, TUBB2C, EGR1…
Hematological System Development and Function	3.83e-05	SOCS3, ST6GAL1, PLP1, RARRES2, CD3E, CTSG, CD163, CD37, MYC, SOD2, IMPDH2, SCARB1, LTF, CAV1, TXN, CCL16, TEK, PTX3, STAT6, CD93, LCN2, MMP2, STAT3, CD14, BCL2A1, SERPING1, ICAM1, ZFP36, PPIB, IKZF1, CD74, TAP1, DEF6, TGM2, ROGDI, WASL (includes EG:8976), ABCB7, CFB, S100A8, LBP, TNFRSF1B, DARC, PSMB9, SIGLEC1, LRP5, RGS2, UCP2, SOD1, ABCG2, EGR1, CD36, VWF, HSPD1, ITGA3, SLC29A1, ISG15, ITGB2, C…
Immune Cell Trafficking	3.83e-05	ST6GAL1, SOCS3, SERPING1, RARRES2, ICAM1, PLP1, CD3E, PPIB, CTSG, CD74, CD163, DEF6, TGM2, IMPDH2, WASL (includes EG:8976), LTF, CFB, S100A8, LBP, TXN, TNFRSF1B, CCL16, DARC, PTX3, PSMB9, STAT6, LRP5, UCP2, EGR1, LCN2, CD93, CD36, MMP2, STAT3, HSPD1, ITGA3, ITGB2, CXCL16, ALB, S100A9, NT5E, CD244, CD44, FCER1G, LYN, CD14, ZBTB7B
Skeletal and Muscular Disorders	4e-05	ST6GAL1, C22ORF28, GMDS, SGK1, CP, PTCH2, IFIH1, MRPS27, XRCC2, SOD2, LTF, BAIAP2, NEFM, TXN, PKIA, DGCR2, STAT6, CSRP2, MMP2, STAT3, HSPA8, NOD2, CD68, GLUL, GNAL, ICAM1, GBP1 (includes EG:2633), ZFP36, SRD5A1, PRDX1, PDIA3, FAM63B, IKZF1, TPI1, CD74, REPS1, TAP1, TUBB2B, TGM2, TNFRSF1B, FKBP5, PKM2, PSMB9, KCNK17, ATP5O, TUBB2C, EGR1, MAPRE1, AGPAT1, GALM, ITGB2, HP, PSMC1, TUBA1A, NR4A2, S100A…
Free Radical Scavenging	4.88e-05	ITGB2, SOD2, SOD1, PRDX1, LYN, FCER1G, CP
Lipid Metabolism	4.88e-05	SCD, PLP1, SLC27A2, PDIA3, SAT1, IDH1, MYC, SLC27A5, SCARB1, CAV1, S100A8, GOT2, APEX1, UCP2, SOD1, ABCG2, ACSL6, CD36, ASAH1, ITGB2, ALB, S100A9, SCP2, ACSM1, TSPO, NPC2
Molecular Transport	4.88e-05	SCD, SLC27A2, SAT1, IDH1, MYC, SLC27A5, SOD2, SCARB1, CAV1, S100A8, GOT2, TNFRSF1B, APEX1, UCP2, SOD1, YKT6, ABCG2, ACSL6, CD36, SNAP25, ASAH1, ITGB2, ALB, NRXN2, S100A9, SCP2, LYN, FCER1G, TSPO, SYT1, NPC2
Small Molecule Biochemistry	4.88e-05	SOCS3, SCD, SERPING1, ICAM1, PLP1, GMDS, SLC27A2, SRD5A1, PDIA3, PRDX1, SAT1, CP, IDH1, MYC, SLC27A5, SOD2, SCARB1, ABCB7, CAV1, S100A8, TXN, LBP, GOT2, APEX1, IDH3B, PMM2, PTX3, SOD1, UCP2, YKT6, ABCG2, ACSL6, CD36, SNAP25, ASAH1, ITGB2, ALB, NRXN2, S100A9, SCP2, ACSM1, CD14, TSPO, SYT1, NPC2
Organismal Injury and Abnormalities	4.93e-05	SOCS3, SERPING1, PLP1, ICAM1, SDC4, DEF6, MYC, TGM2, SOD2, CFB, S100A8, TUBA1C, LBP, TXN, TNFRSF1B, SOD1, TUBB2C, C1S, HSF1, EGR1, HSPD1, STAT3, ITGB2, TUBA1A, S100A9, NT5E, CD44, CD14, SYT1, BCL2A1, PTAFR
Neurological Disease	5.37e-05	GMDS, MAP6, SGK1, CP, SOD2, LTF, GALNTL4, BAIAP2, NEFM, OSMR, TXN, PKIA, DGCR2, STAT6, CSRP2, HSF1, MMP2, IGFBP5, STAT3, HSPA8, SPG11 (includes EG:80208), CD68, PSMA5, CCT3, LRP8, GNAL, AKAP12, PGM2, ICAM1, GBP1 (includes EG:2633), C22ORF13, PRDX1, PDIA3, SRD5A1, RASGEF1B, CASP4, TPI1, REPS1, CD74, RCHY1, SLC31A2, SELENBP1, TUBB2B, TMEM209, TGM2, NDUFAB1, ABCB7, CLMN, COG2, EEF2K, TNFRSF1B, FKBP5…
Tissue Development	5.43e-05	PSTPIP1, ST6GAL1, SERPING1, ICAM1, PPIB, CTSG, DEF6, TGM2, MYC, LTF, SDC2, MCAM, PPAP2B, S100A8, TXN, CCL16, TEK, PTX3, STAT6, RPS6KB1, LRP5, FEZ1, EGR1, CD93, CD36, VWF, MMP2, CD97, STAT3, ITGA3, CXCL16, ITGB2, S100A9, FCER1G, LYN, CD44, SPTAN1
Gastrointestinal Disease	8.29e-05	ST6GAL1, SOCS3, C10ORF54, SLC27A2, SGK1, MYC, CACYBP, CAV1, TUBA1C, TXN, PGK1, PTX3, STAT6, HSF1, C1S, LCN2, CDK3, NUFIP1, IGFBP5, STAT3, HSPA8, NOD2, GLUL, CD14, LRP8, ENC1, CRYZ, ICAM1, SRD5A1, SAT1, CASP4, CD74, TPI1, HSP90AB1, SDC2, MCAM, PPAP2B, CFB, LTBP4, PSMD14, PKM2, SOD1, TUBB2C, MAPRE1, CD36, USP1, ITGA3, CYP1B1, ALB, SDF2L1, HP, TUBA1A, BAT1, NT5E, CD44, CTSC
Hematopoiesis	9.69e-05	SOCS3, ICAM1, PLP1, CD3E, ZFP36, IKZF1, CD74, MYC, ROGDI, WASL (includes EG:8976), SOD2, LTF, ABCB7, TNFRSF1B, DARC, TEK, STAT6, SOD1, EGR1, LCN2, CD36, HSPD1, STAT3, ITGB2, FCER1G, LYN, CD44, CD14
Cardiovascular Disease	0.00012	GMDS, KIAA1467, SYNE1, SH3GL2, PTCH2, SOD2, SCARB1, CTSH, PRPF4B, CAV1, PAOX (includes EG:196743), ANKRD52, TUBA1C, TXN, DGCR2, BIRC3, TEK, ERLIN1, CMTM6, MTHFS, THAP2, LCN2, NOP14, MMP2, STAT3, ASAH1, TFAM, CD68, SCP2, NXPH1, DHX40, LRP8, SYT1, PTAFR, GNAL, PMEPA1, CRYZ, SCD, ICAM1, ZFP36, PTCHD2, ARMC9, DEF6, IDH1, TRIB1, CLMN, CFB, S100A8, LTBP4, COG2, LBP, TNFRSF1B, IDH3B, LRP5, KCNK17, RGS2,…
Organismal Survival	0.000166	SOCS3, ST6GAL1, PLP1, CD3E, SDC4, MYC, XRCC2, SOD2, SCARB1, FBLN1, TXN, APEX1, TEK, PTX3, STAT6, HSF1, IGFBP5, MMP2, STAT3, ASAH1, NOD2, MAX, TFAM, CNPY3, CD14, FZD5, LRP8, PTAFR, BCL2A1, GNAL, SERPING1, ICAM1, IKZF1, CD74, TAP1, TGM2, WASL (includes EG:8976), HSP90AB1, CFB, LBP, TNFRSF1B, LRP5, SOD1, CD36, VWF, SNAP25, ITGB2, NR4A2, TPM3, CD44, FCER1G, LYN, BRCA2, CTSC, ERCC5
Endocrine System Disorders	0.000169	SERPING1, SOD1, UCP2, ICAM1, C1S, LCN2, CSDA, CP, STAT3, CD74, MYC, ITGB2, SOD2, SCARB1, PPAP2B, TXN
Metabolic Disease	0.000169	SOCS3, SCD, SERPING1, ICAM1, CP, CD74, IDH1, MYC, TGM2, SLC27A5, SOD2, SCARB1, STEAP2, PPAP2B, OSMR, TXN, TNFRSF1B, UCP2, SOD1, C1S, LCN2, CD36, CSDA, IGFBP5, STAT3, ITGB2, SCP2
Embryonic Development	0.000238	ITGB2, SCARB1, SDC2, ABCG2, CAV1, SAT1, SDC4
Hair and Skin Development and Function	0.000238	MYC, ITGB2, ICAM1, SCARB1, SDC2, CAV1, SDC4, STAT3, ITGA3
Cellular Compromise	0.000241	PLP1, SOD2, LTF, CAV1, TXN, SNRPA1, ARID5A, STAT6, HNRNPF, BMP2K (includes EG:55589), CD93, AASS, STAT3, OSBPL7, CD97, SSR1, PCGF1, PSMA5, PSMD12, CD14, SPTAN1, ENC1, ICAM1, PPIB, PDIA3, GTF2H2, CHORDC1, IDH1, MCAM, COG2, LBP, TNFRSF1B, RPL10A (includes EG:4736), DARC, SOD1, DTX4, MED20, EXOSC5, VWF, ITGB2, HP, TMEM181, FCER1G, LYN, CD44, RSL1D1, GABARAP, ERCC5, SSB, TCEB1
Cellular Function and Maintenance	0.000301	SH3BP4, ICAM1, SGK1, SAT1, CP, REPS1, TGM2, MYC, SOD2, SCARB1, ABCB7, STEAP2, CAV1, TNFRSF1B, PTX3, UCP2, SOD1, MAPRE1, ABCG2, CD93, CD36, SNAP25, ITGB2, LRRN3, CD44, LYN, FCER1G, CD14, LRP8, SYT1
Cellular Development	0.00035	SOCS3, ICAM1, PLP1, CD3E, ZFP36, RNASE1, IKZF1, CD74, CD163, ROGDI, IFIH1, MYC, SOD2, WASL (includes EG:8976), BAIAP2, TXN, TNFRSF1B, TEK, STAT6, SOD1, EGR1, LCN2, CD36, BTG1, HSPD1, STAT3, ITGB2, ALB, MAX, SRGN, CD244, CD44, LYN, FCER1G, CD14
Cell Signaling	0.000373	PTX3, SOCS3, ST6GAL1, UCP2, ICAM1, CD3E, PRDX1, PDIA3, CD36, VWF, ITGB2, SOD2, SCARB1, CD244, CAV1, LAMA1, CD44, FCER1G, LYN
Amino Acid Metabolism	0.000538	ALB, CP
Carbohydrate Metabolism	0.000538	SERPING1, GMDS, CD14, COG2, LBP, IDH3B, PMM2, IDH1
Cell Morphology	0.000538	CD3E, IKZF1, SDC4, MYC, SCARB1, CAV1, NEFM, OSMR, RPS6KB1, SOD1, EGR1, VWF, STAT3, ITGA3, ITGB2, PMP22, ALB, MAX, TPM3, LYN, ARAP1, CD44, SPARC, LRP8, COL15A1
Cellular Response to Therapeutics	0.000538	SOD2, UIMC1
Connective Tissue Development and Function	0.000538	ITGB2, ICAM1, SCARB1, CD44, CAV1, SPARC
Organ Morphology	0.000538	SOD2, LCN2, CD44, IGFBP5, STAT3, TNFRSF1B
Post-Translational Modification	0.000538	ST6GAL1, SOD1, CD3E, PDIA3, PRDX1, CD36, VWF, CP, HSPD1, HSPA8, ITGB2, ALB, SCARB1, HSP90AB1, CD244, LYN, FCER1G, CD44, LAMA1, CCT3, LTBP4, VAMP8, TXN, FKBP5
Reproductive System Development and Function	0.000538	RPS6KB1, ITGB2, ALB, LTF, LCN2, CD44, SEPT4, VWF, IGFBP5, STAT3, PTAFR
Hepatic System Disease	0.000601	SCD, SOCS3, CP, TPI1, MYC, SLC27A5, IMPDH2, SOD2, SCARB1, STEAP2, ABCB7, TUBA1C, TXN, LBP, TNFRSF1B, ZNF207, SOD1, TUBB2C, ABCG2, CDK3, MMP2, HSPD1, ISG15, ITGB2, HP, TUBA1A, CD68, SCP2, NT5E, CD44, CD14, MAPRE3
Tumor Morphology	0.000637	MYC, ITGB2, STAT6, ICAM1, MCAM, CNN1, CD44, SAT1, CAV1, MMP2, TEK, CSRP3
Cellular Assembly and Organization	0.000678	AKAP12, ICAM1, MAP6, SGK1, TAP1, MYC, XRCC2, SOD2, WASL (includes EG:8976), SCARB1, SDC2, BAIAP2, NEFM, CAV1, RHOF, RPS6KB1, SOD1, YKT6, MAPRE1, ITGA3, RAD51L3, SNAP25, EIF4A1, ARAP1, CD44, LYN, SPARC, SYT1, SPTAN1, MAPRE3
Tissue Morphology	0.00105	SOCS3, SERPING1, PLP1, ICAM1, CD3E, IKZF1, C11ORF82, TAP1, DEF6, MYC, WASL (includes EG:8976), PSMG2, SOD2, SCARB1, CAV1, NEFM, S100A8, TNFRSF1B, IGFBP6, STAT6, SIGLEC1, SOD1, HSF1, ABCG2, EGR1, MMP2, IGFBP5, STAT3, HSPD1, ISG15, ITGB2, NR4A2, S100A9, SRGN, NT5E, CNN1, CD244, LYN, FCER1G, CD44, PSMB1, SPARC, BCL2A1
Organismal Development	0.00119	MYL6, SGK1, CTSG, CP, PTCH2, CACYBP, IFIH1, XRCC2, SOD2, LTF, CTSH, FBLN1, CAV1, NEFM, PKIA, TXN, DGCR2, STAT6, CSRP2, HSF1, ACTR10, IGFBP5, MMP2, STAT3, HSPA8, MAX, LRP8, MT-ND3, ENC1, AKAP12, SERPING1, PRDX1, PDIA3, SRD5A1, CASP4, IKZF1, CD74, TPI1, SELENBP1, HSP90AB1, ABCB7, TNFRSF1B, DARC, PKM2, KPNA3, PSMB9, TUBB2C, ABCG2, EGR1, ITGA3, CYP1B1, SDF2L1, HP, TUBA1A, S100A9, BAT1, STAU2, EIF4A1,…
Cardiovascular System Development and Function	0.00132	ITGB2, ALB, SOD1, ICAM1, CAV1, CD44, CD14, SPARC, VWF, LBP, ITGA3, TEK
Nervous System Development and Function	0.00132	SOD1, SOD2, YKT6, NEFM, LYN, CD36, SYT1, TNFRSF1B, SNAP25
Renal and Urological Disease	0.0021	MYC, ICAM1, TUBA1A, HSP90AB1, TUBB2C, CDK3, CD44, BRCA2, MMP2, TUBA1C, TNFRSF1B
Protein Folding	0.00221	HSPA8, HSP90AB1, CCT3, LTBP4, TXN, HSPD1, FKBP5
Skeletal and Muscular System Development and Function	0.00299	IGFBP6, MMP2, STAT3, TGM2, MYC, TRIB1, MAX, TPM3, S100A9, CAV1, S100A8, COL15A1, SULF2
Cell Cycle	0.00313	MYC, MAX, SPTAN1, RCHY1
Nucleic Acid Metabolism	0.00313	SCD, SOD2, UCP2, GMDS, SAT1, PMM2, IDH1
Lymphoid Tissue Structure and Development	0.00452	SOCS3, STAT6, ITGB2, ICAM1, STAT3
Renal and Urological System Development and Function	0.00452	ITGB2, SCARB1, SDC2, CAV1, SDC4
Infection Mechanism	0.00513	MYC, ILF3, S100A9, PRDX1, S100A8, S100A12
Ophthalmic Disease	0.00513	LRP5, SOD1, TUBA1A, TUBB2C, CFB, MMP2, TUBA1C
Endocrine System Development and Function	0.00758	SCARB1, SRD5A1
Hypersensitivity Response	0.00758	ITGB2, ALB, ICAM1, TXN, CCL16
Organ Development	0.00758	MYC, STAT3
DNA Replication, Recombination, and Repair	0.00913	MYC, XRCC2, RAD51L3
Hepatic System Development and Function	0.0105	MYC, OSMR
Nutritional Disease	0.0125	SCD, SOCS3, ICAM1, UCP2, SOD1, ZFP36, STAT3, IDH1, TGM2, CD68, SCARB1, SCP2, SLC11A2, CAV1, TSPO, CD14, TNFRSF1B
(V) Early specific response
Cancer	4.32e-06	EME1, CRYAB, C10ORF54, JAK1, DNAJB4, PSMA7, EIF4A2, CDK9, GLO1, PTCH2, CACYBP, POR, GPX3, XRCC2, ALDH1A1, USP53, CDK8, BAG1, CTSH, ABR, PDK4, MCL1, WAPAL, YWHAG, ACOX2, MAGED2, MMP2, PPP3CC, TNK2, GLRX3, ARHGDIB, TP53BP2, MECOM, HSPA8, PDE8A, ARAF, AACS, LOXL1, PNP, STAT2, LRP8, AK2, KDELR1, ABCC4, EIF3K, SRD5A1, GRIA1, TPI1, ACOT7, PTPRF, CCT4, RAD51, AQP3, ALDH2, SHC1, KLF9, JUN, RASSF1, MCAM, …
Gastrointestinal Disease	4.32e-06	C10ORF54, PSMA7, SRD5A1, EIF4A2, TPI1, CDK9, ACOT7, PTPRF, POR, CACYBP, RAD51, CCT4, AQP3, CDK8, JUN, USP53, BAG1, MCAM, HSPE1, ATF4, PLIN3, YWHAG, ACOX2, GLRX2, DRG1, XBP1, VIM, ITGA3, GLRX3, CYP1B1, NBN, MCM3, HSPA8, BAT1, CALD1, LRP8, CDKN1B
Genetic Disorder	4.32e-06	EME1, CRYAB, DNAJB4, PSMA7, TOR1A, EIF4A2, GTF2IRD1, GLO1, CACYBP, POR, SEC24D, GNPTAB, LPIN1, BAG1, CTSH, BAIAP2, DDAH1, DNAJA3, C20ORF111, TAPBP, MCL1, FBL, PAH, YWHAG, LPHN3, HIRA, PLEC, MMP2, GLRX3, RAD51L3, ARHGDIB, HSPA8, PDE8A, UBE2G2, NDP, ARAF, BSG, TMEM55A, AACS, PLCG2, RSU1, LRP8, CAPRIN1, TAP2, EIF3K, ACTL6B, NEBL, SRD5A1, GRIA1, CHCHD6, DKC1, PDDC1, MFSD5, UBE2W, TPI1, ASNS, WRNIP1, …
Carbohydrate Metabolism	6.12e-05	CRYAB, APOH, TMEM55B, TALDO1, HS2ST1, MMP2, TPI1, PTPRF, SEPP1, TMEM55A, PLCG2, ANXA5, INPP5K, PDK2, AGT, PDK4
Lipid Metabolism	6.12e-05	FAAH, APOH, TMEM55B, ACAA1, SRD5A1, ACOT9, ACOT7, CYP1B1, SEPP1, LPIN1, ALDH1A1, CBS, TMEM55A, PLIN2, PLCG2, ANXA5, INPP5K, HMGCL, HSD17B4, AGT, PDK4, ACOT8
Small Molecule Biochemistry	6.12e-05	CDK9, PTCH2, POR, CACYBP, GPX3, XRCC2, LPIN1, CDK8, ALDH1A1, BAG1, ABR, CTSH, DDAH1, SLC22A1, ATF4, MCL1, PDK4, PAH, WAPAL, YWHAG, ACAA1, TMEM55B, MAGED2, MMP2, PPP3CC, ARHGDIB, SLC3A2, HSPA8, TMEM55A, PLCG2, LOXL1, PNP, LRP8, STAT2, INPP5K, AK2, KDELR1, ABCC4, APOH, SRD5A1, GRIA1, HS2ST1, TPI1, ACOT7, PDE1A, PTPRF, SHC1, RASSF1, JUN, MCAM, ANXA5, PLIN2, HSPE1, GSTM4, PHGDH, HMGCL, HSD17B4, ACOT8…
Post-Translational Modification	8.77e-05	CCT4, HSPA8, CALR, GPX3, CRYAB, ALDH1A1, ACOT13, TOR1A, HSPE1, AASS, DNAJA3, DNAJA2
Protein Folding	8.77e-05	CCT4, HSPA8, CALR, CRYAB, TOR1A, HSPE1, DNAJA3, DNAJA2
Cell Cycle	0.0001	EME1, CRYAB, RARRES2, PCGF2, GADD45G, DNAJB4, GTF2I, SNTA1, ASNS, PTPRF, PFDN1, RAD51, XRCC2, KLF9, SHC1, JUN, RASSF1, PPM1A, ILKAP, NUCKS1, AGT, LIG3, CALR, PLAGL1, YWHAG, HIRA, XBP1, TIAL1, RAD51L3, TP53BP2, NBN, HSPA8, CSNK2A2, TAF1D, ARAF, LFNG, CDKN1B, TAP2
RNA Post-Transcriptional Modification	0.00017	RPS24 (includes EG:6229), FBL, EXOSC3, NOP56, WDR75, DKC1, QARS
DNA Replication, Recombination, and Repair	0.000206	EME1, CRYAB, MGEA5, PDE1A, WRNIP1, RAD51, XRCC2, JUN, DNAJA3, STK24, MCL1, LIG3, AGT, FBL, CALR, HIRA, TIAL1, VIM, RAD51L3, NBN, MCM3, TFAM, BSG, RBMS1, CDKN1B
Amino Acid Metabolism	0.000342	CDK9, PTCH2, POR, CACYBP, XRCC2, GPX3, ALDH1A1, CDK8, BAG1, CTSH, ABR, DDAH1, ATF4, PDK4, MCL1, PAH, WAPAL, YWHAG, MAGED2, MMP2, PPP3CC, ARHGDIB, SLC3A2, HSPA8, LOXL1, PNP, LRP8, STAT2, AK2, ABCC4, KDELR1, SRD5A1, GRIA1, TPI1, ACOT7, SHC1, JUN, RASSF1, ANXA5, MCAM, HSPE1, PHGDH, AGT, CALR, GLRX2, VIM, DDX24, ACOT9, SLC7A8, ITGA3, CYP1B1, NBN, CAMP, BAT1, CBS, CDKN1B, CLEC10A
Cellular Assembly and Organization	0.000342	PRPH, GDI1, APOH, PTPN9, GRIA1, XBP1, PLEC, RAB7A, VIM, ITGA3, STC1, HSPA8, LAMB2, SHC1, XRCC2, CYB5R4, JUN, ANXA5, CALD1, NUP205, STX4, MSN
Embryonic Development	0.000342	FAAH, CALR, HIRA, NBN, AQP3, RASSF1, ALDH1A1, JUN, ALDH3A2, SLC22A1, HSPE1, ARPC3, STAT2, PPM1A, CDKN1B, SMAD1, MCL1
Hair and Skin Development and Function	0.000342	AQP3, RASSF1, CAMP, PCGF2, SLC22A1, PPM1A, STAT2, MMP2, AGT
Renal and Urological System Development and Function	0.000342	STC1, AQP3, RASSF1, ALDH1A1, SLC22A1, PPM1A, STAT2, CDKN1B, ITGA3, AGT
Reproductive System Disease	0.000342	EME1, JAK1, APOH, VIM, MMP2, TNK2, CYP1B1, NBN, STC1, PDE8A, KLF9, GPX3, CSNK2A2, IGHG2, JUN, BSG, CTSH, ANXA5, SLC22A1, LOXL1, ATF4, CDKN1B, HSD17B4
Cell Death	0.000497	CRYAB, JAK1, PCGF2, GADD45G, PTPN9, CDK9, PTPRF, GLO1, RAD51, POR, AQP3, RASSF1, JUN, CDK8, BAG1, MCAM, SLC22A1, HSPE1, DNAJA3, PPM1A, MCL1, AGT, PRPH, FAAH, CALR, WAPAL, MMP2, TNK2, TP53BP2, NBN, CSNK2A2, PLCG2, STAT2, INPP5K, CDKN1B, MSN
Cardiovascular Disease	0.00101	CRYAB, APOH, GTF2I, MMP2, GLRX3, GTF2IRD1, PTCH2, GPX3, EGLN1, JUN, ARAF, CBS, ANXA5, AGT
Developmental Disorder	0.00101	CRYAB, GTF2I, XBP1, MMP2, GLRX3, GTF2IRD1, CYP1B1, STC1, GPX3, CSNK2A2, JUN, ARAF, PHGDH, ATF4, CDKN1B, AGT
Hepatic System Disease	0.00101	PAH, SLC12A2, SLC22A1, XBP1, ATF4, HDLBP, TAP2
Molecular Transport	0.00101	VAPA, TOMM70A, POR, LPIN1, ALDH1A1, PLIN2, SLC22A1, DNAJA2, NUP205, STX4, TPMT, AGT, FAAH, CALR, SLC12A2, HSPA9, RAB7A, SLC3A2, HSPA8, STC1, TFAM, CBS, TMED10, KDELR2, PNP, ABCC4, TAP2, KDELR1
Vitamin and Mineral Metabolism	0.00101	FAAH, ALDH1A1, PLIN2, CYP1B1
Cardiovascular System Development and Function	0.002	SNTB2, STC1, EGLN1, CRYAB, JUN, SNTA1, VIM, MMP2, CDKN1B, AGT
Gene Expression	0.002	TSC22D3, CALR, CAMP, JUN, TOLLIP, BAG1, ATF4, TRIB3, AGT
Tissue Morphology	0.002	SLC12A2, HIRA, PLEC, TIAL1, VIM, MMP2, PTPRF, NBN, STC1, ALDH2, CTSH, ATF4, LFNG, CDKN1B, SMAD1, AGT
Cellular Growth and Proliferation	0.00214	PER1, CRYAB, JAK1, PCGF2, DNAJB4, CDK9, POR, XRCC2, GPX3, ALDH1A1, BAG1, SLC22A1, ATF4, DNAJA3, PPM1A, ATP5F1, MCL1, NKIRAS2, CLTC, PLEC, MAGED2, MMP2, TNK2, MECOM, SLC3A2, BSG, ARAF, LOXL1, AK2, GADD45G, GTF2I, CDH23, ETFDH, PTPRF, SHC1, RASSF1, JUN, SEC61A1, PLIN2, MCAM, EPS15L1, ILKAP, PLIN3, AGT, CALR, PLAGL1, SLC12A2, XBP1, ITGA3, NBN, MCM3, LAMB2, NUB1, TAF1D, RSL1D1, CDKN1B, YME1L1
Cellular Movement	0.00231	CALR, RARRES2, PLEC, MMP2, ITGA3, PTPRF, CAMP, RASSF1, JUN, BSG, BAG1, CDKN1B, AGT
Cellular Compromise	0.0033	FAAH, CRYAB, DNAJB4, GRIA1, TOR1A, PLEC, VIM, ITGA3, SHC1, JUN, ANXA5, ALDH3A2, HSPE1, ATF4, MSN, AGT
Protein Trafficking	0.00383	CALR, VAPA, HSPA9, RAB7A, TOMM70A, PTPRF, TMED10, KDELR2, NUP205, DNAJA2, KDELR1, TAP2, AGT
Cell Morphology	0.00418	PRPH, PLAGL1, YWHAG, PTPN9, SNTA1, XBP1, BASP1, VIM, STC1, LAMB2, AQP3, SHC1, CAMP, LPIN1, JUN, CYB5R4, RASSF1, MCAM, ANXA5, ARPC3, CDKN1B, SMAD1, AGT
Cell-To-Cell Signaling and Interaction	0.00418	JAK1, TOLLIP, GRIA1, TOR1A, SNTA1, ETFDH, SHC1, ALDH1A1, ALDH3A2, ANXA5, TAPBP, AGT, YWHAG, ACAA1, GLRX2, PLEC, MMP2, ITGA3, STC1, SEPP1, LAMB2, AACS, PDLIM1, STAT2, RSU1
Hematological Disease	0.00489	APOH, BSG, ANXA5, PNP, MECOM, AGT
Nervous System Development and Function	0.00489	PRPH, YWHAG, GRIA1, SNTA1, BASP1, ITGA3, PTPRF, NBN, LAMB2, JUN, ALDH1A1, CDKN1B, SMAD1, AGT
Skeletal and Muscular System Development and Function	0.00489	JAK1, YWHAG, SNTA1, PLEC, TRIB3, CDK9, LAMB2, STC1, SHC1, FLNC, ATF4, CALD1, LFNG, CDKN1B, AGT
Tissue Development	0.00489	STC1, SHC1, JUN, BSG, LOXL1, LFNG, CDKN1B, ITGA3, SMAD1, SLC3A2, AGT, NBN
Renal and Urological Disease	0.00519	PDE8A, LAMB2, CLTC, CALD1, PPP3CC, AGT
Cellular Function and Maintenance	0.00624	PRPH, DNAJB4, TOR1A, XBP1, RASSF1, JUN, HSPE1, ATF4, NUP205, RSU1, STX4, CDKN1B, TAPBP
Neurological Disease	0.00624	XRCC2, JUN, ABR, SLC12A2, TOR1A, PHGDH, CDH23, STAT2, CDKN1B, PTCH2
Protein Synthesis	0.00637	EIF4A2, CDK9, PTCH2, CACYBP, POR, XRCC2, GPX3, CDK8, ALDH1A1, BAG1, CTSH, ABR, EIF3D, PAIP1, PDK4, MCL1, WAPAL, YWHAG, ACOT13, AASS, MAGED2, MMP2, PPP3CC, EIF1B, TP53BP2, ARHGDIB, HSPA8, LOXL1, PNP, LRP8, STAT2, AK2, ABCC4, KDELR1, SRD5A1, GRIA1, TPI1, ACOT7, SHC1, JUN, RASSF1, ANXA5, MCAM, HSPE1, AGT, CALR, GLRX2, VIM, DDX24, ACOT9, SLC7A8, ITGA3, CYP1B1, NBN, CAMP, BAT1, CDKN1B, CLEC10A
Reproductive System Development and Function	0.0064	FAAH, SRD5A1, SLC12A2, TIAL1, ITGA3, STC1, LAMB2, AQP3, KLF9, ALDH1A1, CDKN1B, SMAD1, MCL1, AGT
Cell Signaling	0.00676	GDI1, TNK2, PDE1A, ARHGDIB, RASSF1, ABR, BAIAP2, DDAH1, PNP, DNAJA3, RSU1, STX4, AGT
Immunological Disease	0.00676	CAMP, TAPBP, TAP2
Nucleic Acid Metabolism	0.00676	ACOT9, PDE1A, CYP1B1, POR, SHC1, CBS, BAG1, PNP, HMGCL, ABCC4, TPMT, ACOT8, AGT
Connective Tissue Disorders	0.00704	STC1, UBE2G2, JUN, LPIN1, USP11, MMP2, CDK9, METTL9 (includes EG:51108), AGT
Dermatological Diseases and Conditions	0.00704	UBE2G2, CAMP, RASSF1, LPIN1, USP11, CDK9, METTL9 (includes EG:51108)
Inflammatory Disease	0.00704	UBE2G2, CAMP, RARRES2, LPIN1, USP11, CDK9, METTL9 (includes EG:51108)
Skeletal and Muscular Disorders	0.00704	UBE2G2, XRCC2, CRYAB, LPIN1, TOR1A, USP11, MMP2, CDKN1B, CDK9, METTL9 (includes EG:51108), AGT
Cellular Development	0.00876	CALR, PLAGL1, JAK1, XBP1, BASP1, TRIB3, TNK2, CDK9, XRCC2, SHC1, NUB1, JUN, FLNC, PLCG2, DNAJA3, ARPC3, ATF4, LFNG, CDKN1B, TAPBP, SMAD1, AGT, MCL1
Endocrine System Disorders	0.0089	JUN, GTF2I, ANXA5, DDAH1, CDKN1B, HMGCL, GTF2IRD1, AGT
Endocrine System Development and Function	0.00955	FAAH, POR, SRD5A1, MMP2, HSD17B4, CYP1B1, AGT
Drug Metabolism	0.0107	POR, GPX3, ALDH1A1, CBS, SRD5A1, GLRX2, SLC22A1, HS2ST1, ABCC4, CYP1B1, GLO1, TPMT
Behavior	0.0113	GRIA1, LRP8
Connective Tissue Development and Function	0.0113	STC1, CALR, JUN, MCAM, GTF2I, ATF4, LFNG, CDKN1B, AGT, NBN
Organismal Injury and Abnormalities	0.0113	CALR, CBS, BSG, FLNC, MMP2, CDKN1B, AGT
Organismal Development	0.0125	JAK1, PCGF2, SRD5A1, GTF2I, TPI1, GTF2IRD1, POR, XRCC2, JUN, DNAJA3, HSD17B4, MCL1, LIG3, AGT, ETNK2, FAAH, CALR, SLC12A2, DRG1, HIRA, MMP2, TP53BP2, ARHGDIB, MECOM, NBN, LAMB2, STC1, CAMP, CBS, LFNG, CDKN1B
Organismal Survival	0.0143	JAK1, PCGF2, RAD51, POR, KLF9, XRCC2, HSPE1, PHGDH, DNAJA3, STX4, SMAD1, HSD17B4, MCL1, AGT, FBL, CALR, SLC12A2, HIRA, PLEC, XBP1, TP53BP2, NBN, LAMB2, TFAM, CBS, TMED10, FLNC, LRP8, STAT2, CDKN1B
Antigen Presentation	0.0185	RARRES2
Antimicrobial Response	0.0185	HSPE1
Auditory Disease	0.0185	CAMP, SLC12A2, CDH23
Auditory and Vestibular System Development and Function	0.0185	TMED10, CDKN1B
Cell-mediated Immune Response	0.0185	JUN, TAPBP
Digestive System Development and Function	0.0185	SLC12A2, ATF4
Energy Production	0.0185	STC1, CYB5R4, ACAA1, AASS, CYB561
Hematological System Development and Function	0.0185	RARRES2, JUN, JAK1, PLCG2, ANXA5, XBP1, LFNG, TAPBP, MCL1
Hematopoiesis	0.0185	JUN, JAK1, PLCG2, XBP1, LFNG, TAPBP, MCL1
Immune Cell Trafficking	0.0185	RARRES2, ANXA5
Inflammatory Response	0.0185	RARRES2, BSG
Lymphoid Tissue Structure and Development	0.0185	LFNG
Metabolic Disease	0.0185	LAMB2, GNPTAB, JUN, ANXA5, DDAH1, TPI1, HMGCL, AGT
Organ Development	0.0185	STC1, ALDH1A1, TMED10, MMP2, CYP1B1, AGT
Organ Morphology	0.0185	SRD5A1, LOXL1, ATF4, MMP2, CDKN1B
Organismal Functions	0.0185	AGT
RNA Damage and Repair	0.0185	FBL
Respiratory Disease	0.0185	RASSF1, BSG, FLNC, MMP2
Respiratory System Development and Function	0.0185	LOXL1, MMP2
Tumor Morphology	0.0185	PLAGL1, JUN, RASSF1, VIM, MCL1
Visual System Development and Function	0.0185	CDKN1B, CYP1B1
Ophthalmic Disease	0.0346	CLTC, LOXL1, CDKN1B, CYP1B1
Hepatic System Development and Function	0.0367	ATF4
Infection Mechanism	0.0367	DNAJA3, CLEC10A
Infectious Disease	0.0367	RARRES2
(VI) Late specific response
Inflammatory Response	1.71e-12	AKAP8L, GAS6, SGK1, TUBB4, BNIP3 (includes EG:664), ATP1A1, CCL25, CAV1, PLXNB2, TXN, TIMP2, NME4, PDE2A, PLD3, IER3, CSF3, CSF2RB, NOD2, COLEC12, CD9, C18ORF1, BHLHE40, MBD4, TCN1, CFLAR, TNFAIP6, ITGB6, THRB, IFNAR1, FTH1, SQLE, ICAM1, GPX1, CASP4, CXCL5, TAP1, CCL2, TUBA8, IL27RA, FABP3, TNFRSF1B, DARC, COX4I1, UCP2, DBI, GNA12, RNF6, ISG15, FOS, HP, S100A9, SREBF1, LYN, CD44, FCER1G, ARHGDIA,…
Cellular Movement	1.14e-11	SOCS3, PFN1, CD3E, GAS6, SDC4, PVR, EZR, CXCL14, CCL25, CAV1, PLXNB2, TXN, CAPZA1, CCL16, TIMP2, PDE2A, CFL1, LECT2, IL6R, RAPGEF3, CSF3, GSN, TLR2, CSF2RB, CD9, RAP1GAP (includes EG:5909), IL1RN, CD99L2, ARPC2, RHOA, VSNL1, ITGB6, PTAFR, CCL18, IFNAR1, IGFBP4, FHL1, ICAM1, SFRP2, CXCL5, PARP9, TRIB1, ACTR3, NFKBIA, CCL2, S100A8, CHUK, IL27RA, TNFRSF1B, MAPKAPK2, WDR44, DARC, TIMP3, CD59, CAPZB, …
Cancer	4.72e-10	AKAP8L, SGK1, TMBIM4, TUBB4, BNIP3 (includes EG:664), ATP1A1, PEX19, MVK, CAV1, PLXNB2, TXN, TIMP2, NME4, PDE2A, PLD3, NUFIP1, SC4MOL, IER3, CSF2RB, NOD2, COLEC12, CD9, C18ORF1, BHLHE40, MBD4, TCN1, ITGB6, THRB, IFNAR1, FTH1, SQLE, ICAM1, GPX1, CASP4, C2ORF28, TAP1, TRIB1, CCL2, TUBA8, PSMD14, FABP3, IL27RA, TNFRSF1B, COX4I1, UCP2, DBI, GNA12, RNF6, ISG15, FOS, HP, DHCR24, S100A9, CD44, LYN, FCER…
Hematological System Development and Function	6.92e-10	SOCS3, PFN1, CD3E, GAS6, PVR, EZR, CXCL14, CAV1, CCL25, TXN, CCL16, TIMP2, IL6R, RAPGEF3, IER3, GSN, CSF3, TLR2, CSF2RB, CD9, IL1RN, RAP1GAP (includes EG:5909), CD99L2, RHOA, CFLAR, ITGB6, BCL2A1, CCL18, IFNAR1, ICAM1, PDIA3, CHD4, UBE2N, CXCL5, TAP1, NFKBIA, CCL2, SLC11A2, HEXB, S100A8, CHUK, IL27RA, TNFRSF1B, MAPKAPK2, DARC, TIMP3, CD59, UCP2, IL13RA1, GNA12, PLAUR, ISG15, GNAI2, FOS, S100A9, S…
Immune Cell Trafficking	6.92e-10	SOCS3, PFN1, ICAM1, CD3E, GAS6, UBE2N, CXCL5, PVR, NFKBIA, CCL2, CXCL14, CCL25, S100A8, IL27RA, TXN, MAPKAPK2, CCL16, TNFRSF1B, DARC, TIMP2, TIMP3, UCP2, GNA12, IL6R, PLAUR, RAPGEF3, IER3, GSN, CSF3, TLR2, GNAI2, S100A9, SREBF1, IL1RN, RAP1GAP (includes EG:5909), RHOA, CD99L2, CORO1A, LYN, FCER1G, CD44, CFLAR, PLAU, ITGB6, CCL18, IFNAR1
Connective Tissue Disorders	1.66e-09	SLC25A26, SOCS3, COL14A1, SYNE1, IDE, TUBB4, CXCL14, TUBA1C, TXN, CDC16, TIMP2, MTUS1, RPS6KB1, TUBB3, C1S, IL6R, CSF3, TLR2, CSF2RB, NOD2, RAP1GAP (includes EG:5909), IL1RN, RHOA, CFLAR, TNFAIP6, CCL18, IFNAR1, KIAA1370, IGFBP4, ICAM1, CXCL5, SIL1, TAP1, TGIF1, COL1A2, NFKBIA, CCL2, TUBA8, S100A8, WSB2, TNFRSF1B, MAPKAPK2, CD53, TIMP3, CD59, GNA12, PLAUR, S100A12, GNAI2, FOS, HP, RETN, S100A9, S…
Inflammatory Disease	1.66e-09	SLC25A26, SOCS3, CD3E, ABCA3, SYNE1, IDE, TUBB4, ATP1A1, GPR77, TNRC6C, CXCL14, MPHOSPH9, TUBA1C, TXN, CDC16, TIMP2, RNF121, MTUS1, RPS6KB1, PDE2A, TUBB3, C1S, TKT, IL6R, SC4MOL, CLASP2, ORMDL3, GSN, CSF3, ZC3H18, TLR2, CSF2RB, COLEC12, NOD2, RNFT1, C18ORF1, IL1RN, RAP1GAP (includes EG:5909), RHOA, SLC22A5, MOV10, CFLAR, ITGB6, PTAFR, CCL18, TNFAIP6, S100A11, IFNAR1, KIAA1370, IGFBP4, SFRP2, ICAM…
Skeletal and Muscular Disorders	1.66e-09	SLC25A26, GPD1, SGK1, IDE, TUBB4, CAV1, TXN, CDC16, IER3, CSF3, CSF2RB, NOD2, CD9, C18ORF1, BHLHE40, CFLAR, TNFAIP6, VSNL1, ITGB6, THRB, IFNAR1, FTH1, FHL1, ICAM1, PDIA3, GPX1, GPC4, CKAP4, CXCL5, TAP1, ACTR3, CCL2, TUBA8, FABP3, TNFRSF1B, CD53, CNTN1, GNA12, FOS, HP, S100A9, RETN, DDX18, LYN, FCER1G, CD44, TSPO, PLAU, CHKB, SOCS3, ENO3, SYNE1, SDC4, HMGCS2, CXCL14, MPHOSPH9, TUBA1C, MTUS1, PGK1,…
Genetic Disorder	7.83e-09	AKAP8L, COL14A1, GAS6, TUBB4, MPZL1, MVK, COG6, CAV1, RNF121, SC4MOL, CLASP2, ZC3H18, CSF2RB, RNFT1, INO80C, PSMA5, CFLAR, ITGB6, VSNL1, TNFAIP6, THRB, PCBD1, FTH1, ACCN4, FHL1, ICAM1, CKAP4, TAP1, LAMP3, ACTR3, CCL2, BRWD3, SORBS1, HEXB, GTF2H5, SPTBN2, UCP2, GNA12, RNF6, ISG15, FOS, HP, RETN, DDX18, LYN, ARHGDIA, C12ORF57, SOCS3, ENO3, HMGCS2, SMAP2, TNRC6C, RFWD2 (includes EG:64326), BCKDHA, C…
Infectious Disease	3.63e-08	SPCS3, COL14A1, CD3E, FAT1, GAS6, CCT2, RNF26, TUBB4, PSMC5, GPR77, POLR3A, UBE2B, FAM49B, VAMP3, CAV1, TUBA1C, BIRC3, TIMP2, TUBB3, TKT, C1S, RANBP1, IER3, TLR2, CSF2RB, HAUS1, NOD2, CD9, IL1RN, C18ORF1, RHOA, PSMA5, TCN1, PTAFR, NXN, IFNAR1, ICAM1, PDIA3, PFKL, CXCL5, TECR, PARP9, SEC14L1, SELENBP1, NFKBIA, PTGES3 (includes EG:10728), TUBA8, CCL2, IL27RA, TNFRSF1B, DARC, CD59, S100A12, PSMA1, H…
Hematopoiesis	4.15e-08	SOCS3, ICAM1, CD3E, CHD4, PDIA3, UBE2N, CXCL5, NFKBIA, CCL2, EZR, CXCL14, SLC11A2, CCL25, S100A8, CHUK, IL27RA, TXN, TNFRSF1B, CCL16, MAPKAPK2, DARC, TIMP2, CD59, IL13RA1, IL6R, PLAUR, IER3, CSF3, GSN, GNAI2, TLR2, CSF2RB, FOS, CD9, S100A9, IL1RN, PAG1, RHOA, CORO1A, LYN, FCER1G, CD44, CFLAR, PLAU, BCL2A1, IFNAR1
Gastrointestinal Disease	1.13e-07	ILF2 (includes EG:3608), SOCS3, PFN1, CD3E, SGK1, TMBIM4, SYNE1, TUBB4, BNIP3 (includes EG:664), ATP1A1, TNRC6C, MVK, CAV1, TUBA1C, TXN, TIMP2, RNF121, PGK1, MTUS1, RPS6KB1, NME4, PDE2A, TUBB3, C1S, IL6R, NUFIP1, SC4MOL, CLASP2, GSN, ZC3H18, TLR2, CSF2RB, NOD2, COLEC12, CD9, RNFT1, C18ORF1, RAP1GAP (includes EG:5909), IL1RN, RHOA, SLC22A5, MBD4, TCN1, MOV10, PTAFR, ITGB6, CCL18, KDSR, IFNAR1, KIA…
Cellular Growth and Proliferation	1.17e-07	COL14A1, GAS6, SGK1, BNIP3 (includes EG:664), EZR, CAV1, PLXNB2, TXN, CDC16, TIMP2, CFL1, IER3, CSF3, CSF2RB, NOD2, CD9, CFLAR, ITGB6, TNFAIP6, THRB, BCL2A1, IFNAR1, FTH1, ECSIT, FHL1, ICAM1, PDIA3, GPX1, GPC4, CXCL5, RCHY1, TAP1, LAMP3, MAFG, TRIB1, CCL2, HEXB, EEF2K, FABP3, IL27RA, TNFRSF1B, DPH1, FBRS, UCP2, GNA12, CUL7 (includes EG:9820), WDR12, ISG15, FOS, RETN, S100A9, SRGN, DHCR24, SREBF1,…
Cell Morphology	1.89e-07	ICAM1, MPRIP, PFN1, CD3E, GAS6, FAT1, ABCA3, SDC4, PVR, NFKBIA, CCL2, SORBS1, EZR, CAV1, PLXNB2, TIMP2, TIMP3, RPS6KB1, CD59, CAPZB, CFL1, GNA12, IL6R, PLAUR, RAPGEF3, CLASP2, GSN, FOS, S100A9, CD9, EPB42, SREBF1, RAP1GAP (includes EG:5909), RHOA, CORO1A, CD44, LYN, ARHGDIA, PLAU, ITGB6, A2M
Cellular Assembly and Organization	1.89e-07	FHL1, ICAM1, PFN1, MPRIP, GAS6, SGK1, ABCA3, SYNE1, SDC4, IDE, PVR, ACTR3, SORBS1, EZR, VCP, ARL1, VAMP3, CAV1, PLXNB2, MAPKAPK2, CD59, UCP2, CFL1, GNA12, GOLGB1, PLAUR, RAPGEF3, GSN, GNG5, GNAI2, TLR2, S100A9, TPM3, SREBF1, RHOA, ARPC2, SERPINH1, FNBP1L, CORO1A, LYN, FCER1G, CD44, ARHGDIA, SKIL, PLAU, A2M
Cellular Function and Maintenance	1.89e-07	SOCS3, PFN1, CD3E, GAS6, EZR, CAV1, CCL25, VAMP3, PLXNB2, CFL1, IL6R, RAPGEF3, IER3, CSF3, GSN, TLR2, CSF2RB, COLEC12, NOD2, CD9, IL1RN, ARPC2, RHOA, FNBP1L, CFLAR, BCL2A1, IFNAR1, ICAM1, CHD4, PDIA3, UBE2N, MAFG, NFKBIA, ACTR3, SORBS1, CHUK, IL27RA, MAPKAPK2, TNFRSF1B, CD59, PLAUR, FOS, TPM3, S100A9, PAG1, CORO1A, CD44, FCER1G, LYN, ARHGDIA, PLAU, ATP6V1B2
Cell-To-Cell Signaling and Interaction	2.14e-07	SOCS3, CD3E, GAS6, FAT1, SDC4, PVR, CXCL14, CCL25, CAV1, TXN, CCL16, RPS6KB1, CFL1, IL6R, RAPGEF3, CSF3, GSN, TLR2, CSF2RB, COLEC12, NOD2, CD9, IL1RN, RAP1GAP (includes EG:5909), CD99L2, RHOA, BCL2A1, VSNL1, TNFAIP6, ITGB6, CCL18, PTAFR, IFNAR1, ICAM1, PDIA3, UBE2N, GPX1, CKAP4, CXCL5, CCL2, SORBS1, SLC11A2, S100A8, IL27RA, MAPKAPK2, TNFRSF1B, DARC, RGMB, TIMP3, CD59, UCP2, IL13RA1, GNA12, PLAUR,…
Tissue Development	2.14e-07	PFN1, NCDN, FAT1, GAS6, PVR, CCL25, CAV1, PLXNB2, TXN, CCL16, TIMP2, RPS6KB1, CFL1, IL6R, IER3, GSN, CSF3, TLR2, CD9, RAP1GAP (includes EG:5909), IL1RN, RHOA, CFLAR, ITGB6, TNFAIP6, VSNL1, PTAFR, THRB, ECSIT, SFRP2, ICAM1, TGIF1, NFKBIA, CCL2, S100A8, CHUK, TNFRSF1B, RGMB, TIMP3, CD59, PLAUR, GNAI2, S100A9, SREBF1, LGALS3BP, CORO1A, CD44, FCER1G, LYN, ARHGDIA, EMR1, PLAU
Respiratory Disease	5.52e-07	SOCS3, FHL1, ICAM1, CD3E, PDIA3, ABCA3, SELENBP1, NFKBIA, CCL2, VAMP3, CAV1, TXN, MAN2A2, TIMP2, TKT, IL6R, IER3, S100A12, CSF3, ORMDL3, TLR2, CSF2RB, HP, NOD2, S100A9, CD9, IL1RN, CD44, TSPO, TCN1, CFLAR, ITGB6, PTAFR
Cell Death	1.66e-06	AKAP8L, SOCS3, MPRIP, CD3E, GAS6, SGK1, CCT2, IDE, SDC4, TMBIM6, CCT8, BNIP3 (includes EG:664), GSPT1, TNIP1, RFWD2 (includes EG:64326), ATP1A1, WTAP, UBE2B, EZR, CCL25, CAV1, VAMP3, TXN, BIRC3, TIMP2, SLC6A8, RPS6KB1, TUBB3, CFL1, IL6R, CCT6A, IER3, GSN, CSF3, TLR2, HAUS1, CSF2RB, NOD2, CD9, IL1RN, RAP1GAP (includes EG:5909), RHOA, BHLHE40, MBD4, MANF, CFLAR, PTAFR, ITGB6, BCL2A1, TMEM158, S100A…
Neurological Disease	2.84e-06	SLC25A26, AKAP8L, COL14A1, GPD1, GAS6, SGK1, IDE, TUBB4, MPZL1, ATP1A1, POLR3A, TXN, NME4, PDE2A, TKT, IER3, CSF3, CSF2RB, COLEC12, CD9, C18ORF1, BHLHE40, PSMA5, INO80C, MBD4, CFLAR, THRB, ITGB6, VSNL1, IFNAR1, FTH1, FHL1, ICAM1, PDIA3, SLCO4A1, CKAP4, CASP4, GPC4, RASGEF1B, LAMP3, MAFG, SELENBP1, ACTR3, TUBA8, CCL2, BRWD3, HEXB, EEF2K, IL27RA, FABP3, TNFRSF1B, SPTBN2, UCP2, CNTN1, CUL7 (includes…
Lipid Metabolism	8.13e-06	SCD, FAT1, GPX1, PLA2G15, C14ORF147, LASS2, GPR77, PTGES3 (includes EG:10728), CCL2, MVK, CAV1, HEXB, S100A8, FABP3, DBI, CYP27A1, GNA12, SC4MOL, CSF3, GNAI2, DHCR24, S100A9, CD9, SREBF1, IL1RN, RHOA, FCER1G, LYN, PLAU, PTAFR, THRB, CHKB
Molecular Transport	8.13e-06	SCD, CYP27A1, FAT1, GNA12, PLAUR, CSF3, GNAI2, S100A9, CCL2, SREBF1, IL1RN, LYN, FCER1G, S100A8, PLAU, PTAFR
Small Molecule Biochemistry	8.13e-06	SOCS3, SCD, IDH3G, FAT1, GPX1, PLA2G15, C14ORF147, MAFG, LASS2, GPR77, PTGES3 (includes EG:10728), CCL2, MVK, CAV1, HEXB, S100A8, FABP3, IPO5, IDH3B, UCP2, CYP27A1, DBI, GNA12, SC4MOL, RANBP1, CSF3, GNAI2, TLR2, CD9, S100A9, DHCR24, RAP1GAP (includes EG:5909), SREBF1, IL1RN, RHOA, FCER1G, CD44, LYN, PLAU, PTAFR, TNFAIP6, THRB, ATP6V1B2, CHKB
Organismal Survival	8.18e-06	SOCS3, PFN1, CD3E, GAS6, ABCA3, SDC4, IDE, TNIP1, MAN2A2, TXN, IL6R, CSF3, TLR2, NOD2, IL1RN, RHOA, CFLAR, PTAFR, BCL2A1, ITGB6, IFNAR1, ICAM1, UBE2N, GPX1, TAP1, MAFG, NFKBIA, CCL2, PCMT1, CHUK, IL27RA, TNFRSF1B, MAPKAPK2, WDR1, TIMP3, CAPZB, CNTN1, GNA12, CUL7 (includes EG:9820), MT3, GNAI2, FOS, HP, TPM3, SREBF1, CD44, FCER1G, LYN, SKIL
Reproductive System Disease	1.64e-05	AKAP8L, SOCS3, SGK1, GAS6, TUBB4, UBE2B, EZR, CXCL14, CAV1, TUBA1C, MAN2A2, CCL16, TIMP2, PFKFB3, TUBB3, PLD3, C1S, RAPGEF3, C18ORF1, TCN1, PTAFR, CCL18, IFNAR1, IGFBP4, ICAM1, GPX1, CXCL5, UQCRH, TGFBRAP1, NFKBIA, TUBA8, CCL2, SORBS1, VCP, GTF2H5, S100A8, TNFRSF1B, DARC, TIMP3, UCP2, CNTN1, PLAUR, PSMA1, GNAI2, FOS, NDUFV2, S100A9, SERPINH1, LYN
Dermatological Diseases and Conditions	2.23e-05	SOCS3, COL14A1, ICAM1, GPX1, TUBB4, COL1A2, ATP1A1, NFKBIA, TUBA8, GTF2H5, OAZ1, S100A8, TUBA1C, TXN, CHUK, TNFRSF1B, CD59, TUBB3, C1S, PLAUR, S100A12, TLR2, GNAI2, CSF2RB, FOS, NOD2, H3F3A (includes EG:3020), IL1RN, RHOA, FCER1G, LYN, CD44, TCN1, PLAU, S100A11, IFNAR1
Cellular Development	3.09e-05	SOCS3, MPRIP, PFN1, CD3E, FAT1, SDC4, PVR, EZR, CCL25, TXN, TIMP2, RPS6KB1, CFL1, IL6R, CLASP2, IER3, GSN, CSF3, TLR2, CSF2RB, CD9, EPB42, IL1RN, RHOA, CFLAR, ITGB6, THRB, BCL2A1, IFNAR1, SCD, SFRP2, ICAM1, CHD4, PDIA3, UBE2N, GPX1, SELENBP1, NFKBIA, CCL2, SORBS1, SLC11A2, TCP1, CHUK, IL27RA, TNFRSF1B, CD59, CAPZB, IL13RA1, GNA12, ERO1L, PLAUR, FOS, SRGN, RETN, SREBF1, PAG1, CORO1A, FCER1G, CD44,…
Tissue Morphology	3.93e-05	SOCS3, NCDN, PFN1, CD3E, GAS6, SDC4, CAV1, PLXNB2, TUBB3, CFL1, IL6R, RAPGEF3, GSN, CSF3, TLR2, CSF2RB, CD9, IL1RN, RHOA, BHLHE40, CFLAR, PTAFR, THRB, ITGB6, BCL2A1, IFNAR1, ICAM1, GPX1, TAP1, TGIF1, NFKBIA, CCL2, HEXB, S100A8, IL27RA, CHUK, TNFRSF1B, MAPKAPK2, DPH1, TIMP3, CD59, GNA12, PLAUR, ISG15, GNAI2, FOS, SRGN, S100A9, SREBF1, CD44, FCER1G, LYN, PLAU
Hematological Disease	6.07e-05	SOCS3, ICAM1, GPD1, PDIA3, GAS6, SELENBP1, TNIP1, NFKBIA, CCL2, CXCL14, SLC11A2, CAV1, CHUK, TNFRSF1B, IL1RAP, DARC, TIMP2, PGK1, CD59, TKT, CUL7 (includes EG:9820), GSN, G3BP1, CSF3, TLR2, CSF2RB, S100A9, SREBF1, EPB42, IL1RN, RHOA, LYN, FCER1G, CFLAR, PLAU, ITGB6, IFNAR1
Cell-mediated Immune Response	6.28e-05	SOCS3, ICAM1, CD3E, CHD4, PDIA3, UBE2N, NFKBIA, CCL2, EZR, CCL25, IL27RA, CHUK, TNFRSF1B, TIMP2, CD59, IL6R, IER3, GNAI2, TLR2, FOS, CD9, IL1RN, PAG1, RHOA, CORO1A, FCER1G, CD44, CFLAR, PLAU, BCL2A1, CCL18, IFNAR1
Organismal Injury and Abnormalities	8.08e-05	SOCS3, IDE, SDC4, TUBB4, COL1A2, ATP1A1, NFKBIA, TUBA8, CCL2, CAV1, TUBA1C, TXN, TNFRSF1B, TIMP2, TUBB3, IL6R, PLAUR, CSF3, TLR2, S100A9, IL1RN, EPB42, SREBF1, CD44, PLAU, PTAFR, ITGB6, IFNAR1
Free Radical Scavenging	8.82e-05	CCL2, LYN, FCER1G, PLAUR, PLAU, CSF3
Embryonic Development	9.82e-05	ECSIT, TIMP3, SFRP2, ICAM1, PFN1, NCDN, CFL1, GAS6, IL6R, PLAUR, GSN, TGIF1, IL1RN, RHOA, FCER1G, CD44, PLXNB2, PLAU, CHUK, PTAFR, TNFRSF1B, CCL16
Immunological Disease	0.000103	SOCS3, SLC25A26, COL14A1, NCDN, CD3E, FAT1, SYNE1, IDE, TUBB4, PSMC5, FAM174B (includes EG:400451), ATP1A1, POLR3A, FAM49B, MVK, CXCL14, TUBA1C, TXN, CDC16, IL1RAP, MTUS1, RPS6KB1, PFKFB3, TUBB3, C1S, TKT, IL6R, CSF3, TLR2, HAUS1, CSF2RB, NOD2, C18ORF1, RAP1GAP (includes EG:5909), NXPH1, IL1RN, ARPC2, CFLAR, PTAFR, ITGB6, NXN, CCL18, TNFAIP6, THRB, S100A11, IFNAR1, KIAA1370, IGFBP4, ICAM1, PDIA3,…
Hepatic System Disease	0.000174	SCD, SOCS3, GPD1, PFN1, TUBB4, PRKCSH, COL1A2, TUBA8, TUBA1C, TXN, CHUK, IL27RA, TNFRSF1B, ALPL, ZNF207, TIMP2, TIMP3, TUBB3, CYP27A1, ACTG1, RNF6, ISG15, HP, SREBF1, CD44, IL10RB, TCN1, IFNAR1, KDSR
Renal and Urological Disease	0.000181	TIMP3, TUBB3, ICAM1, SGK1, GAS6, CSF3, TUBB4, TLR2, CSF2RB, FOS, NFKBIA, CCL2, TUBA8, SREBF1, IL1RN, LYN, CD44, TCN1, ARHGDIA, TUBA1C, IL27RA, IFNAR1, TIMP2
Metabolic Disease	0.000195	SCD, TIMP3, SOCS3, GPD1, ICAM1, UCP2, SGK1, GPX1, IDE, TLR2, NFKBIA, RETN, CCL2, SREBF1, IL1RN, CXCL14, TXN, TNFRSF1B, THRB
Cardiovascular Disease	0.000244	SCD, TUBB3, ICAM1, PFN1, GAS6, GPX1, RAPGEF3, IER3, CSF3, TUBB4, TLR2, TRIB1, NFKBIA, TUBA8, IL1RN, RHOA, CD44, CAV1, TSPO, TUBA1C, PLAU
Ophthalmic Disease	0.000244	TUBB3, TUBA8, PLAUR, TUBA1C, PLAU, TUBB4, TIMP2
Cell Cycle	0.000257	CD3E, GAS6, SGK1, DSN1, PVR, GSPT1, RFWD2 (includes EG:64326), UBE2B, CAV1, MPHOSPH9, TXN, CDC16, TIMP2, RPS6KB1, TUBB3, CFL1, IL6R, RANBP1, CDC123, RAPGEF3, IER3, CSF3, HAUS1, BHLHE40, RHOA, MBD4, THRB, PTAFR, BCL2A1, KDM5B, ARL8B, RCHY1, TGIF1, NFKBIA, PTGES3 (includes EG:10728), CHUK, TNFRSF1B, DBI, GNA12, CUL7 (includes EG:9820), PLAUR, GNAI2, FOS, SREBF1, LYN, CD44, SKIL, PLAU, A2M, CAMKK2
Endocrine System Disorders	0.00027	TIMP3, UCP2, ICAM1, GPD1, GPX1, IDE, NFKBIA, RETN, SREBF1, IL1RN, CXCL14, TXN, THRB, TNFRSF1B
Connective Tissue Development and Function	0.000344	SOCS3, ICAM1, NCDN, TGIF1, PVR, CCL2, EZR, CAV1, CHUK, TNFRSF1B, MAPKAPK2, IL13RA1, GNA12, CUL7 (includes EG:9820), IL6R, ERO1L, PLAUR, GSN, CSF3, FOS, CD9, TPM3, IL1RN, FCER1G, CD44, PLAU, PTAFR, THRB, A2M
Skeletal and Muscular System Development and Function	0.000344	SOCS3, IGFBP4, FHL1, ICAM1, NCDN, PDIA3, GPX1, CKAP4, SDC4, TRIB1, NFKBIA, WTAP, CCL2, CAV1, CHUK, TNFRSF1B, MAPKAPK2, RPS6KB1, IL6R, PLAUR, GSN, CSF3, FOS, CD9, IL1RN, CD44, FCER1G, PLAU, PTAFR
Cell Signaling	0.000433	CFL1, GNA12, RANBP1, G3BP1, COL1A2, GNAI2, DHCR24, RAP1GAP (includes EG:5909), RHOA, ARHGDIA, CHUK, PTAFR, IPO5, TIMP2
Protein Synthesis	0.000476	SOCS3, PFN1, RPL27A, RPL29 (includes EG:6159), CD3E, UBE2N, CASP4, SDC4, IDE, PFKL, PRKCSH, GSPT1, TNIP1, UBE2B, MVK, VCP, CAV1, HEXB, PSMD14, EEF2K, DPH1, BIRC3, TIMP2, RPS6KB1, TIMP3, GSN, CSF3, RNF6, NOD2, SRGN, DHCR24, IL1RN, RHOA, EDEM1, CORO1A, FNBP1L, LYN, PLAU, IVD, PCBD1
Nutritional Disease	0.000514	SCD, UCP2, ICAM1, RETN, SGK1, SORBS1, IL1RN, SREBF1, IL6R, IDE, TNFRSF1B
Cardiovascular System Development and Function	0.000557	BNIP3 (includes EG:664), IGFBP4, RHOA, GPX1, CAV1, PLAUR, PLAU
Organ Morphology	0.000557	BNIP3 (includes EG:664), RHOA, GPX1, CAV1, PLAUR, PLAU
Infection Mechanism	0.000831	SPCS3, ICAM1, CD3E, GAS6, PDIA3, CCT2, PFKL, CXCL5, TECR, RNF26, PARP9, PSMC5, SEC14L1, POLR3A, PTGES3 (includes EG:10728), UBE2B, TUBA8, CCL2, CAV1, TNFRSF1B, C1S, RANBP1, PSMA1, TMEM181, H3F3A (includes EG:3020), RHOA, PSMA5, CD44, PLAU, ALKBH3, PTAFR, CAMKK2, IFNAR1, DUSP16
Antigen Presentation	0.00115	PFN1, ICAM1, UCP2, UBE2N, RAPGEF3, CXCL5, CSF3, TLR2, CCL2, S100A9, IL1RN, CORO1A, CXCL14, LYN, CD44, CCL25, FCER1G, S100A8, PLAU, ITGB6, TNFRSF1B, MAPKAPK2, IFNAR1
Gene Expression	0.0012	SOCS3, CD3E, SGK1, UBE2N, GNA12, IL6R, RAPGEF3, PSMC5, TGIF1, FOS, HP, NFKBIA, IL1RN, SREBF1, RHOA, BHLHE40, CAV1, IL10RB, CD44, CFLAR, TXN, CHUK, THRB, MAPKAPK2
Cellular Compromise	0.00156	TUBB3, CD9, IL1RN, RHOA, CAV1, PLAU, TNFRSF1B
DNA Replication, Recombination, and Repair	0.00211	GNAI2, RAP1GAP (includes EG:5909), RHOA, RANBP1, PTAFR, IPO5
Nucleic Acid Metabolism	0.00211	GNAI2, RAP1GAP (includes EG:5909), RHOA, RANBP1, PTAFR, IPO5
Developmental Disorder	0.00217	NFKBIA, RHOA, GPX1, CAV1, RAPGEF3, PLAU, IER3, CSF3
Reproductive System Development and Function	0.00227	RPS6KB1, CD9, PLAUR, PLAU
Antimicrobial Response	0.00237	CAV1, MT3
Carbohydrate Metabolism	0.00237	SOCS3, GPD1, IDH3G, PLA2G15, PFKL, PTGES3 (includes EG:10728), UGDH, SORBS1, HEXB, FABP3, IDH3B, PGK1, PFKFB3, TKT, TLR2, RETN, SRGN, SREBF1, IL1RN, RHOA, CD44, LYN, PLAU, PTAFR, TNFAIP6, CHKB
Hair and Skin Development and Function	0.00237	TIMP3, ICAM1, PLAUR, PLAU
Nervous System Development and Function	0.00237	CCL2, CAV1
Post-Translational Modification	0.00237	TCP1, GSN
Tumor Morphology	0.00237	SFRP2, IL1RN, CAV1, CSF3
Protein Degradation	0.00313	SOCS3, TIMP3, UBE2N, CASP4, IDE, SDC4, RNF6, UBE2B, DHCR24, SRGN, IL1RN, EDEM1, VCP, PSMD14, PLAU, TIMP2
Drug Metabolism	0.0039	CD44, TNFAIP6
Protein Trafficking	0.0039	NFKBIA, PDIA3
Humoral Immune Response	0.00576	RAP1GAP (includes EG:5909), GNA12, CCL25, TNFRSF1B
Common genes for the 4 meta-analysis responses (I) to (IV)
Infectious Disease	8.8e-06	HNRNPF, ST6GAL1, TUBB2C, CD93, LCN2, CD36, CD97, CD74, CD163, IMPDH2, PCGF1, LTF, MOCOS, PSMD12, SPARC, GLUL, COG2, LBP, GABARAP, ERCC5, ENC1, GNAL, TCEB1, SSB
Respiratory Disease	4.17e-05	ST6GAL1, PRDX1, TUBB2C, ABCG2, LCN2, RNASE1, SLC29A1, IMPDH2, HSP90AB1, LTF, NT5E, EIF4A1, CFB, SPARC, GLUL, LTBP4, LBP, ERCC5, APEX1
Cellular Function and Maintenance	8.29e-05	SIGLEC1, LRP5, MAPRE1, ABCG2, CD93, CD36, SAT1, CD163, TGM2, GIMAP5, FBLN1, ARAP1, RHOF
Embryonic Development	8.29e-05	TGM2, LRP5, MAX, ABCG2, LCN2, SAT1, LAMA1
Cancer	0.000145	PRDX1, SAT1, RNASE1, CD74, CD163, TGM2, IMPDH2, HSP90AB1, LTF, FBLN1, CFB, LTBP4, LBP, COG2, APEX1, HNRNPF, SIGLEC1, LRP5, PSMA6, TUBB2C, MAPRE1, ABCG2, LCN2, CD36, CD97, USP1, SLC29A1, CXCL16, SDCBP, MAX, PCGF1, NT5E, CNN1, EIF4A1, GLUL, SPARC, GABARAP, ERCC5, ENC1, TCEB1, SSB
Cellular Growth and Proliferation	0.000304	ST6GAL1, PRDX1, SAT1, CD74, CD163, TGM2, ROGDI, IMPDH2, LTF, FBLN1, LAMA1, CFB, LTBP4, APEX1, HNRNPF, SIGLEC1, LRP5, MAPRE1, ABCG2, LCN2, ACSL6, CD36, SLC29A1, STRAP, CXCL16, PMP22, MAX, NT5E, CNN1, RASSF4, EIF4A1, CD244, CCT3, SPARC, GABARAP, ENC1
Cellular Movement	0.00041	ST6GAL1, LRP5, PRDX1, LCN2, CD36, CD74, CD97, ADI1, TGM2, CXCL16, PMP22, SDCBP, MAX, LTF, HSP90AB1, NT5E, CNN1, FBLN1, LAMA1, SPARC, APEX1
Infection Mechanism	0.000477	ST6GAL1, HNRNPF, TUBB2C, CD93, CD97, CD74, IMPDH2, LTF, PCGF1, PSMD12, LAMA1, GABARAP, COG2, ERCC5, ENC1, TCEB1, SSB
Gastrointestinal Disease	0.000572	HSP90AB1, TUBB2C, NT5E, LCN2, CFB, SAT1, LTBP4, USP1, CD74
Organismal Injury and Abnormalities	0.000572	TGM2, NT5E, CFB, SAT1, CD36, SPARC
Genetic Disorder	0.000698	KIAA1467, NDUFB8, RNASE1, CD163, ESF1, IMPDH2, LTF, MOCOS, FBLN1, LAMA1, ANKRD52, APEX1, SHOC2, CMTM6, LCN2, ACSL6, NOP14, GLUL, ENC1, GNAL, SH3BP4, PC, PRDX1, SAT1, MID1, CD74, TGM2, TMEM209, HSP90AB1, CFB, COG2, LBP, SIGLEC1, PVALB, LRP5, TUBB2C, FEZ1, ABCG2, MAPRE1, RNF19B, CD36, AGPAT1, USP1, SLC29A1, GALM, CXCL16, PMP22, POLR3B, NT5E, CNN1, EIF4A1, SPARC, ERCC5
Reproductive System Disease	0.000829	SIGLEC1, HNRNPF, LRP5, PSMA6, TUBB2C, LCN2, SAT1, CD74, CD97, MAX, PCGF1, LTF, HSP90AB1, CFB, COG2, GABARAP, SSB
Neurological Disease	0.00091	SIGLEC1, PVALB, LRP5, PRDX1, TUBB2C, ABCG2, LCN2, CD36, NDUFB8, CD74, TMEM209, TGM2, CXCL16, PMP22, NT5E, CNN1, LAMA1, CFB, SPARC, COG2, ERCC5, ENC1
Lipid Metabolism	0.000974	ABCG2, ACSL6, SAT1, CD36, LBP
Nucleic Acid Metabolism	0.000974	IMPDH2, NT5E, ABCG2, SAT1, ERCC5, SLC29A1
Small Molecule Biochemistry	0.000974	PVALB, LRP5, ABCG2, ACSL6, SAT1, CD36, SLC29A1, ADI1, TGM2, IMPDH2, NT5E, GLUL, LBP, ERCC5
Cell-To-Cell Signaling and Interaction	0.00101	ST6GAL1, ABCG2, LCN2, CD93, CD36, CD74, CD163, TGM2, GIMAP5, IMPDH2, LTF, CD244, SPARC, LBP
Hematological System Development and Function	0.00108	SIGLEC1, ST6GAL1, LRP5, ABCG2, CD93, LCN2, CD36, CD74, CD163, SLC29A1, TGM2, GIMAP5, IMPDH2, LTF, NT5E, CD244, LBP
Immune Cell Trafficking	0.00108	ST6GAL1, GIMAP5, LRP5, IMPDH2, LTF, CD93, LCN2, CD244, LBP, CD74, CD163
Inflammatory Response	0.00108	SIGLEC1, ST6GAL1, LRP5, CD93, LCN2, CD36, AGPAT1, CD97, CD74, CD163, TGM2, CXCL16, GIMAP5, IMPDH2, LTF, NT5E, CD244, CFB, LBP
Molecular Transport	0.00278	PVALB, LTF, NT5E, CNN1, ABCG2, ACSL6, CFB, SAT1, CD36, LBP, SLC29A1
Renal and Urological Disease	0.00291	TGM2, PVALB, CXCL16, SIGLEC1, IMPDH2, HSP90AB1, TUBB2C, FBLN1, LCN2, LAMA1, CFB, SPARC
Cardiovascular Disease	0.00317	LRP5, CMTM6, KIAA1467, TUBB2C, ABCG2, LCN2, CD36, NOP14, CD163, GALM, CFB, SPARC, ANKRD52, LBP, GNAL
Cell Death	0.00358	ST6GAL1, PRDX1, SAT1, RNASE1, CD74, TGM2, GIMAP5, LTF, HSP90AB1, FBLN1, LBP, APEX1, LRP5, ABCG2, LCN2, CD36, ADI1, PMP22, MAX, RASSF4, CD244, CCT3, SPARC, ERCC5, ADAMTSL4
Carbohydrate Metabolism	0.0053	LRP5, NT5E, ABCG2, SAT1, CD36, LBP
Cardiovascular System Development and Function	0.0053	TGM2, PVALB, LRP5, LAMA1, CD36, SPARC
Cell Morphology	0.0053	PMP22, LTF, MAPRE1, LCN2, ARAP1, SPARC
Cell Signaling	0.0053	ST6GAL1, PVALB, PRDX1, CD244, CD36, LAMA1, CFB, GNAL
Cellular Assembly and Organization	0.0053	TGM2, PMP22, FEZ1, MAPRE1, EIF4A1, MID1, ARAP1, CEBPZ, CD74, RHOF
Cellular Compromise	0.0053	CNN1, LBP
Cellular Development	0.0053	GIMAP5, PMP22, MAX, ABCG2, LCN2, CD36, LAMA1, GLUL, SPARC, RNASE1, CD163
Cellular Response to Therapeutics	0.0053	ABCG2
Connective Tissue Development and Function	0.0053	LRP5, LTF, NT5E, SPARC, LTBP4
DNA Replication, Recombination, and Repair	0.0053	NT5E, ERCC5, APEX1
Dermatological Diseases and Conditions	0.0053	CFB, SAT1, ERCC5
Developmental Disorder	0.0053	MID1, ERCC5
Drug Metabolism	0.0053	PVALB, ABCG2, SLC29A1
Endocrine System Development and Function	0.0053	TGM2, ABCG2, SAT1
Endocrine System Disorders	0.0053	SAT1
Energy Production	0.0053	PC, ABCG2
Free Radical Scavenging	0.0053	PRDX1, CD36
Gene Expression	0.0053	MAX, EIF4A1, APEX1, SSB
Hematological Disease	0.0053	PRDX1, TUBB2C, LCN2, CD36, CD74, TGM2, IMPDH2, MAX, HSP90AB1, LTF, CFB, TCEB1, SSB
Inflammatory Disease	0.0053	ST6GAL1, SH3BP4, PRDX1, SAT1, CD74, CD163, TGM2, IMPDH2, LTF, MOCOS, FBLN1, LAMA1, CFB, LTBP4, LBP, LRP5, TUBB2C, MAPRE1, ACSL6, RNF19B, CD36, AGPAT1, USP1, CD97, CXCL16, PMP22, GLUL
Metabolic Disease	0.0053	PC, LCN2, CD36, GLUL
Nervous System Development and Function	0.0053	PMP22, FEZ1, LCN2, CD36
Organ Development	0.0053	TGM2, LRP5, HSP90AB1, LCN2, FBLN1, LAMA1, SAT1, SPARC, LBP
Organismal Development	0.0053	TGM2, ST6GAL1, LRP5, MAX, LTF, LCN2, LAMA1, SPARC, LBP, SSB
Organismal Functions	0.0053	LRP5, LBP
RNA Post-Transcriptional Modification	0.0053	EIF4A1, APEX1, SSB
Renal and Urological System Development and Function	0.0053	TGM2, PMP22, NT5E, ABCG2, LCN2, FBLN1, SAT1, SPARC
Reproductive System Development and Function	0.0053	HSP90AB1, LTF, CNN1, LCN2, SAT1, LBP, GNAL
Skeletal and Muscular Disorders	0.0053	ST6GAL1, SH3BP4, PRDX1, SAT1, CD74, TGM2, IMPDH2, HSP90AB1, LTF, MOCOS, CFB, LBP, PVALB, LRP5, TUBB2C, MAPRE1, LCN2, CD36, AGPAT1, CD97, USP1, GALM, CXCL16, PMP22, GLUL, SPARC, GNAL
Skeletal and Muscular System Development and Function	0.0053	TGM2, PVALB, CXCL16, LRP5, MAX, LTF, LAMA1, CD36, SPARC
Tissue Development	0.0053	TGM2, LRP5, MAX, LTF, LCN2, LAMA1, SPARC
Tissue Morphology	0.0053	PVALB, SIGLEC1, LRP5, NT5E, SPARC, LTBP4
Tumor Morphology	0.0053	LCN2, SAT1, CD97
Visual System Development and Function	0.0053	LRP5, SPARC
Post-Translational Modification	0.00673	ST6GAL1, HSP90AB1, PRDX1, CD244, CD36, LAMA1, GLUL, CCT3, LTBP4, CD74, USP1, TCEB1
Protein Folding	0.00791	HSP90AB1, CCT3, LTBP4
Amino Acid Metabolism	0.0106	PVALB, ABCG2, GLUL, SLC29A1, ADI1
Antigen Presentation	0.0106	TGM2, LRP5, CD36
Hair and Skin Development and Function	0.0106	TGM2, ABCG2, CD36, SPARC
Hepatic System Development and Function	0.0106	NT5E, SAT1, LBP
Organ Morphology	0.0106	TGM2, PVALB, CNN1, LCN2, LAMA1
Protein Trafficking	0.0106	CNN1, CFB, CD36
Vitamin and Mineral Metabolism	0.0106	PVALB
Organismal Survival	0.0117	TGM2, ST6GAL1, NT5E, ERCC5
Hematopoiesis	0.0132	GIMAP5, LTF, LCN2, CD163
Cell-mediated Immune Response	0.0158	SIGLEC1, GIMAP5
Digestive System Development and Function	0.0158	LAMA1, SAT1, LBP
Immunological Disease	0.0158	SIGLEC1, ST6GAL1, LRP5, SH3BP4, KIAA1467, TUBB2C, PRDX1, MAPRE1, CD36, AGPAT1, USP1, CD97, CD74, TGM2, CXCL16, PMP22, IMPDH2, LTF, MOCOS, LAMA1, CFB, GLUL, LBP, GNAL
Ophthalmic Disease	0.0158	LRP5, TUBB2C, FBLN1, CFB
Cell Cycle	0.021	MAX, SPARC
Connective Tissue Disorders	0.0237	ST6GAL1, LRP5, SH3BP4, PRDX1, TUBB2C, MAPRE1, CD36, AGPAT1, USP1, CD97, CD74, CXCL16, PMP22, LTF, MOCOS, CFB, GLUL, LBP
RNA Trafficking	0.0314	EIF4A1
Behavior	0.0365	GNAL
Humoral Immune Response	0.0365	SIGLEC1
Hypersensitivity Response	0.0365	CD36
Protein Synthesis	0.0375	EIF4A1, APEX1, SSB
Hepatic System Disease	0.0402	ABCG2, LBP
