# Supplementary material for: Strengthening insights into host responses to mastitis infection in ruminants by combining heterogeneous microarray data sources
Source: BMC Genomics. 2011 May 11;12:225. doi: 10.1186/1471-2164-12-225 (PMC3118214; doi:10.1186/1471-2164-12-225)
Supplement: Additional file 6 — Lists of affected genes that are distinct or in common between (IV) cattle-specific response, experiment 1A time point {3}, and experiment 2 time point {9}. Complete lists of affected genes corresponding to the Venn diagram [Additional file 5: Supplemental Figure S3], including genes that are distinct or in common at the intersections between (IV) cattle-specific response, experiment 1A time point {3}, and experiment 2 time point {9}. The list of experiments and time points can be found in Table 1 and the list of meta-analysis combinations in Table 2. [file 1471-2164-12-225-S6.XLS]

## Sheet: Genes of Venn diagram
Additional file 6 – Lists of affected genes that are distinct or in common between (IV) cattle-specific response, experiment 1A time point {3}, and experiment 2 time point {9}
Complete lists of affected genes corresponding to the Venn diagram [Additional file 5: Supplemental Figure S3], including genes that are distinct or in common at the intersections between (IV) cattle-specific response, experiment 1A time point {3}, and experiment 2 time point {9}. The list of experiments and time points can be found in Table 1 and the list of meta-analysis combinations in Table 2.
Intersection	Genes
(IV) Cattle-specific response (excluded experiment 1A time point {3} and experiment 2 time point {9}) (n=268)	AASS AB103603.1 ABCB7 ABCG2 ACSL6 ACTR10 ADAMTSL4 ADI1 AFF4 AGXT2L2 AKAP12 ALB APEX1 ARAP1 ARF5 ARMC9 ATP1B4 ATP5O AU018091 BAG3 BAIAP2 BAT1 BCL2A1 BET1 BIRC3 BMP2K BRCA2 Bt.93633 C10ORF54 C11ORF82 C1ORF128 C22ORF13 C22ORF28 C6ORF115 C8ORF40 CACYBP CASP4 CAV1 CBX1 CCL16 CD163 CD244 CD36 CD37 CD3E CD44 CD68 CD93 CDK18 CDK3 CEBPZ CFB CHI3L1 CHORDC1 CLCC1 CLIC4 CMTM6 CNIH3 CNPY3 COG2 COG5 CP CRLF3 C…
Experiment 1A time point {3} (excluded (IV) Cattle-specific response and experiment 2 time point {9}) (n=581)	ABCA3 ABHD4 ACCN4 ACO1 ACSS1 ACTG1 ACTG2 ACTR1A ACTR2 ACTR3 ADIPOR1 ADRBK2 ADSL ADSSL1 AES AGBL3 AGPAT3 AGT AHCY AHI1 AHNAK2 AHSA1 AK2 AKAP8L ALAD ALPL AMOTL1 ANP32A AP3D1 AP3M1 AP4S1 APBB2 ARFIP1 ARG2 ARGLU1 ARHGEF4 ARL1 ARL6IP4 ARL8B ARPC1B ARPC2 ARPC5 ARRDC1 ASPHD1 ATP1A1 ATP5G2 ATP6AP2 ATP6V1B2 ATP6V1C1 ATP6V1E1 ATP9A ATP9B ATXN1L B3GALT4 BASP1 BCAM BCAT2 BCKDHA BGN BNIP3 BRIX1 BSCL2 BTBD3 BT…
Experiment 2 time point {9} (excluded (IV) Cattle-specific response and experiment 1A time point {3}) (n=15)	C1ORF9 CD83 CYBA GPSM3 IRF1 LAP3 LPIN1 MTMR10 PLAT PLEKHA4 PSMB10 RASA1 SYTL2 TF VCAN
(IV) Cattle-specific response ∩ experiment 1A time point {3} (excluded experiment 2 time point {9}) (n=126)	ABCD4 ABLIM2 ACSM1 AGPAT1 ALDH3A2 ANKMY2 ANKRD52 APCDD1 ARC ARID5A ASAH1 ASPHD2 ATP1B3 BTG1 C11ORF48 C15ORF59 C1S C2ORF80 CAPZA1 CCT3 CCT8 CD74 CD97 CLCN4 CMTM5 CNN1 COL15A1 COX7A1 CSDA CSRP2 CTSH CUL4B CYB561 CYP1B1 DARC DKC1 EEF2K EIF4A1 ENC1 ERCC5 FAM174B FBLN1 FBXL3 FZD10 GABARAP GALNT11 GALNTL4 GLUL GMDS GNAL GPBP1 GTF2H5 HLF HNRNPF HSF1 HSPA8 IMPDH2 KDM5C KIAA0408 KIAA1467 KLHDC8B LRP5 LTBP…
(IV) Cattle-specific response ∩ experiment 2 time point {9} (excluded experiment 1A time point {3}) (n=2)	IFI6 TAP1
Experiment 1A time point {3} ∩ experiment 2 time point {9} (excluded (IV) Cattle-specific response) (n=13)	AGPAT6 AMPD2 CD40 CKAP4 CORO1A FABP3 GPX1 HPRT1 MKNK1 MT3 NFKBIA SERPINH1 TSGA14
(IV) Cattle-specific response ∩ experiment 1A time point {3} ∩ experiment 2 time point {9} (n=25)	CD14 CLMN COTL1 COX8A CTSC FCER1G FTH1 IGFBP5 ISG15 ITGB2 MFSD4 PTAFR PVALB QSOX1 RASSF4 RHOF SCD SDC2 SDS SH3BP4 SLC38A3 SRGN TGM2 TSPO UCP2
The symbol ∩ means intersection/genes in common
