# Supplementary material for: Strengthening insights into host responses to mastitis infection in ruminants by combining heterogeneous microarray data sources
Source: BMC Genomics. 2011 May 11;12:225. doi: 10.1186/1471-2164-12-225 (PMC3118214; doi:10.1186/1471-2164-12-225)
Supplement: Additional file 8 — Lists of affected genes that are distinct or in common between the 4 main responses to mastitis infection. Complete lists of affected genes corresponding to the Venn diagram in Figure 3, including genes that are distinct or in common at the intersections between the 4 different responses (I) overall, (II) early stage, (III) late stage, and (IV) cattle-specific. [file 1471-2164-12-225-S8.XLS]

## Sheet: Genes of Venn diagram (Fig.3)
Additional file 8 – Lists of affected genes that are distinct or in common between the 4 main responses to mastitis infection
Complete lists of affected genes corresponding to the Venn diagram in Figure 3, including genes that are distinct or in common at the intersections between the 4 different responses (I) overall, (II) early stage, (III) late stage, and (IV) cattle-specific
Intersection	Genes
(I) Overall response (n=298)	ABCG2 ACSL6 ADAMTSL4 ADI1 AGPAT1 ALB ALDH3A2 ANKMY2 ANKRD52 APCDD1 APEX1 ARAP1 ARC ARID5A ATP1B3 ATP1B4 ATP5O AU018091 BAG3 BAT1 BCL2A1 BIRC3 C10ORF54 C15ORF59 C1S C22ORF13 C22ORF28 C2ORF80 C6ORF115 CACYBP CALR CASP4 CAV1 CBX1 CCL16 CCT3 CCT8 CD163 CD244 CD36 CD37 CD3E CD44 CD68 CD74 CD93 CD97 CEBPZ CFB CHI3L1 CHORDC1 CLCC1 CLCN4 CLIC4 CLMN CMTM5 CMTM6 CNIH3 CNN1 CNPY3 COG2 COTL1 COX7A1 CP CRLF3(…
(II) Early stage response (n=639)	AACS AB017018.1 AB103603.1 ABCC4 ABCG2 ABR ACAA1 ACO1 ACOT7 ACOT8 ACOT9 ACOX2 ACSL6 ACTL6B ADAMTSL4 ADFP ADI1 AES AGPAT1 AGT AHCYL2 AHSA1 AIM1 AK2 ALAD ALDH1A1 ALDH2 ALDH3A2 ANKMY2 ANKRD52 ANXA5 AP1S1 AP3D1 APEX1 APOE APOH AQP3 ARAF ARAP1 ARC ARG2 ARHGAP9 ARHGDIB ARID5A ARMC1 ARMC9 ARPC3 ARPC5L ARVCF ASNS ASXL2 ATF4 ATP1B3 ATP5F1 ATP5O ATP6V1E1 ATPAF1 B4GALT1 BAG1 BAG3 BAIAP2 BAT1 BCAM BCL2L13 BS…
(III) Late stage response (n=631)	A2M AB103603.1 ABCA3 ABCG2 ABLIM2 ACCN4 ACO1 ACSL6 ACTG1 ACTR3 ADAMTSL4 ADI1 ADSSL1 AES AGPAT1 AGR2 AHSA1 AIM1 AKAP8L ALAD ALKBH3 ALPL AMOTL1 AMPD2 ANKMY2 ANKRD52 AP1S1 AP3D1 APEX1 APOE ARAP1 ARG2 ARHGDIA ARL1 ARL8B ARMCX3 ARMET ARPC2 ARVCF ASPHD1 ATP1A1 ATP1B3 ATP6AP2 ATP6V0D1 ATP6V1A ATP6V1B2 ATP6V1C1 ATP6V1E1 B4GALT1 BCAM BCKDHA BCL2A1 BHLHB2 BIRC3 BNIP3 BRD7 BRWD3 Bt.102133 Bt.12553 Bt.13349 …
(IV) Cattle-specific response (n=421)	AB103603.1 ABCB7 ABCD4 ABCG2 ABLIM2 ACSL6 ACSM1 ACTR10 ADAMTSL4 ADI1 AFF4 AGPAT1 AGXT2L2 ALB ALDH3A2 ANKMY2 ANKRD52 APCDD1 APEX1 ARAP1 ARC ARF5 ARID5A ARMC9 ASAH1 ASPHD2 ATP1B3 ATP1B4 ATP5O BAG3 BAIAP2 BAT1 BCL2A1 BET1 BIRC3 BRCA2 Bt.102062 Bt.10458 Bt.12553 Bt.15334 Bt.16018 Bt.22951 Bt.23381 Bt.24859 Bt.25102 Bt.3863 Bt.52411 Bt.58967 Bt.60918 Bt.62437 Bt.8145 Bt.87494 Bt.93633 Bt.97107 BTG1 C1…
(I) Overall response ∩ (II) Early stage response (n=135)	ABCG2 ACSL6 ADAMTSL4 ADI1 AGPAT1 ALDH3A2 ANKMY2 ANKRD52 APEX1 ARAP1 ARC ARID5A ATP1B3 ATP5O BAG3 BAT1 CACYBP CALR CCT3 CD163 CD244 CD36 CD74 CD93 CD97 CEBPZ CFB CMTM5 CMTM6 CNN1 COG2 CXCL16 CYB561 DKC1 DNAJC12 DOM3Z EIF1 EIF4A1 ENC1 ERCC5 ESF1 EXOSC5 FAM53C FBL FBLN1 FDX1L FEZ1 FZD10 GABARAP GALM GALNT11 GIMAP5 GLUL GNAL GPBP1 HNRNPF HSP90AB1 HSPA8 IMPDH2 INO80E KIAA1467 LAMA1 LBP LCN2 LEPROT LRP…
(I) Overall response ∩ (III) Late stage response (n=144)	ABCG2 ACSL6 ADAMTSL4 ADI1 AGPAT1 ANKMY2 ANKRD52 APEX1 ARAP1 ATP1B3 BCL2A1 BIRC3 C1S CAV1 CCL16 CCT3 CCT8 CD163 CD244 CD36 CD3E CD44 CD74 CD93 CD97 CEBPZ CFB CMTM5 CMTM6 CNN1 COG2 COTL1 CXCL16 DARC DNAJC12 EIF1 EIF4A1 ENC1 ERCC5 ESF1 FBLN1 FCER1G FEZ1 FZD10 GABARAP GALM GIMAP5 GLUL GNAL GPBP1 HNRNPF HSP90AB1 ICAM1 IDH3B IER3 IL10RB IMPDH2 ISG15 KIAA1467 LAMA1 LBP LCN2 LRP5 LRRN3 LTBP4 LTF MAPRE1 M…
(I) Overall response ∩ (IV) Cattle-specific response (n=240)	ABCG2 ACSL6 ADAMTSL4 ADI1 AGPAT1 ALB ALDH3A2 ANKMY2 ANKRD52 APCDD1 APEX1 ARAP1 ARC ARID5A ATP1B3 ATP1B4 ATP5O BAG3 BAT1 BCL2A1 BIRC3 C1S CACYBP CAV1 CCL16 CCT3 CCT8 CD163 CD244 CD36 CD37 CD3E CD44 CD68 CD74 CD93 CD97 CEBPZ CFB CHI3L1 CHORDC1 CLCC1 CLCN4 CLIC4 CMTM5 CMTM6 CNN1 CNPY3 COG2 COTL1 COX7A1 CP CSRP3 CTSG CXCL16 CYB561 DARC DKC1 DNAJC12 DOM3Z EGR1 EIF4A1 ELL3 ENC1 ERCC5 ERLIN1 ESF1 EXOSC5…
(II) Early stage response ∩ (III) Late stage response (n=264)	AB103603.1 ABCG2 ACO1 ACSL6 ADAMTSL4 ADI1 AES AGPAT1 AHSA1 AIM1 ALAD ANKMY2 ANKRD52 AP1S1 AP3D1 APEX1 APOE ARAP1 ARG2 ARVCF ATP1B3 ATP6V1E1 B4GALT1 BCAM Bt.102133 Bt.15334 Bt.23381 Bt.3863 Bt.45257 Bt.52411 Bt.53077 Bt.62437 Bt.8145 BTG1 BTG2 C14orf124 C17orf90 C1QTNF5 C20orf96 C22orf13 C22orf28 C2orf80 CCDC53 CCT3 CD14 CD163 CD244 CD36 CD63 CD74 CD93 CD97 CEBPZ CFB CGRRF1 CHPT1 CITED2 CMTM5 CMTM…
(II) Early stage response ∩ (IV) Cattle-specific response (n=214)	AB103603.1 ABCG2 ACSL6 ADAMTSL4 ADI1 AGPAT1 ALDH3A2 ANKMY2 ANKRD52 APEX1 ARAP1 ARC ARID5A ARMC9 ATP1B3 ATP5O BAG3 BAIAP2 BAT1 Bt.102062 Bt.15334 Bt.23381 Bt.3863 Bt.52411 Bt.62437 Bt.8145 BTG1 C10orf54 C11orf79 C14orf124 C22orf13 C22orf28 C2orf80 CACYBP CCT3 CD14 CD163 CD244 CD36 CD74 CD93 CD97 CEBPZ CFB CMTM5 CMTM6 CNN1 COG2 COL15A1 CSDA CTSC CTSH CXCL16 CYB561 DKC1 DNAJC12 DOM3Z EBAG9 EIF4A1 EN…
(III) Late stage response ∩ (IV) Cattle-specific response (n=230)	AB103603.1 ABCG2 ABLIM2 ACSL6 ADAMTSL4 ADI1 AGPAT1 ANKMY2 ANKRD52 APEX1 ARAP1 ATP1B3 BCL2A1 BIRC3 Bt.12553 Bt.15334 Bt.16018 Bt.23381 Bt.3863 Bt.52411 Bt.62437 Bt.8145 Bt.87494 BTG1 C14orf124 C1orf128 C1S C22orf13 C22orf28 C2orf80 C6orf115 CAPZA1 CAV1 CCL16 CCT3 CCT8 CD14 CD163 CD244 CD36 CD3E CD44 CD74 CD93 CD97 CEBPZ CFB CMTM5 CMTM6 CNN1 COG2 COL15A1 COTL1 COX8A CRLF3 CSDA CTSC CXCL16 DARC DNAJ…
(I) Overall response ∩ (II) Early stage response ∩ (III) Late stage response (n=96)	ABCG2 ACSL6 ADAMTSL4 ADI1 AGPAT1 ANKMY2 ANKRD52 APEX1 ARAP1 ATP1B3 CCT3 CD163 CD244 CD36 CD74 CD93 CD97 CEBPZ CFB CMTM5 CMTM6 CNN1 COG2 CXCL16 DNAJC12 EIF1 EIF4A1 ENC1 ERCC5 ESF1 FBLN1 FEZ1 FZD10 GABARAP GALM GIMAP5 GLUL GNAL GPBP1 HNRNPF HSP90AB1 IMPDH2 KIAA1467 LAMA1 LBP LCN2 LRP5 LRRN3 LTBP4 LTF MAPRE1 MAX MID1 MOCOS NDE1 NDUFB8 NOP14 NRXN2 NT5E NUCB1 PC PCGF1 PMP22 POLR3B PRDX1 PSMA6 PSMD12 P…
(I) Overall response ∩ (II) Early stage response ∩ (IV) Cattle-specific response (n=127)	ABCG2 ACSL6 ADAMTSL4 ADI1 AGPAT1 ALDH3A2 ANKMY2 ANKRD52 APEX1 ARAP1 ARC ARID5A ATP1B3 ATP5O BAG3 BAT1 CACYBP CCT3 CD163 CD244 CD36 CD74 CD93 CD97 CEBPZ CFB CMTM5 CMTM6 CNN1 COG2 CXCL16 CYB561 DKC1 DNAJC12 DOM3Z EIF4A1 ENC1 ERCC5 ESF1 EXOSC5 FAM53C FBLN1 FDX1L FEZ1 FZD10 GABARAP GALM GALNT11 GIMAP5 GLUL GNAL GPBP1 HNRNPF HSP90AB1 HSPA8 IMPDH2 INO80E KIAA1467 LAMA1 LBP LCN2 LEPROT LRP5 LRRN3 LTBP4 …
(I) Overall response ∩ (III) Late stage response ∩ (IV) Cattle-specific response (n=136)	ABCG2 ACSL6 ADAMTSL4 ADI1 AGPAT1 ANKMY2 ANKRD52 APEX1 ARAP1 ATP1B3 BCL2A1 BIRC3 C1S CAV1 CCL16 CCT3 CCT8 CD163 CD244 CD36 CD3E CD44 CD74 CD93 CD97 CEBPZ CFB CMTM5 CMTM6 CNN1 COG2 COTL1 CXCL16 DARC DNAJC12 EIF4A1 ENC1 ERCC5 ESF1 FBLN1 FCER1G FEZ1 FZD10 GABARAP GALM GIMAP5 GLUL GNAL GPBP1 HNRNPF HSP90AB1 ICAM1 IDH3B IMPDH2 ISG15 KIAA1467 LAMA1 LBP LCN2 LRP5 LRRN3 LTBP4 LTF MAPRE1 MAX MID1 MOCOS MPH…
(II) Early stage response ∩ (III) Late stage response ∩ (IV) Cattle-specific response (n=157)	AB103603.1 ABCG2 ACSL6 ADAMTSL4 ADI1 AGPAT1 ANKMY2 ANKRD52 APEX1 ARAP1 ATP1B3 Bt.15334 Bt.23381 Bt.3863 Bt.52411 Bt.62437 Bt.8145 BTG1 C14orf124 C22orf13 C22orf28 C2orf80 CCT3 CD14 CD163 CD244 CD36 CD74 CD93 CD97 CEBPZ CFB CMTM5 CMTM6 CNN1 COG2 COL15A1 CSDA CTSC CXCL16 DNAJC12 EIF4A1 ENC1 ERCC5 ESF1 FBLN1 FEZ1 FZD10 GABARAP GALM GALNTL4 GIMAP5 GLUL GNAL GOT2 GPBP1 HMGN4 HNRNPF HSP90AB1 HSPD1 IDH1…
(I) Overall response ∩ (II) Early stage response ∩ (III) Late stage response ∩ (IV) Cattle-specific response (n=92)	ABCG2 ACSL6 ADAMTSL4 ADI1 AGPAT1 ANKMY2 ANKRD52 APEX1 ARAP1 ATP1B3 CCT3 CD163 CD244 CD36 CD74 CD93 CD97 CEBPZ CFB CMTM5 CMTM6 CNN1 COG2 CXCL16 DNAJC12 EIF4A1 ENC1 ERCC5 ESF1 FBLN1 FEZ1 FZD10 GABARAP GALM GIMAP5 GLUL GNAL GPBP1 HNRNPF HSP90AB1 IMPDH2 KIAA1467 LAMA1 LBP LCN2 LRP5 LRRN3 LTBP4 LTF MAPRE1 MAX MID1 MOCOS NDUFB8 NOP14 NRXN2 NT5E PC PCGF1 PMP22 POLR3B PRDX1 PSMA6 PSMD12 PSMD7 PVALB RASSF…
(I) Overall response (excluded lists II, III, and IV) (n=46)	AU018091 C10ORF54 C15ORF59 C22ORF13 C22ORF28 C2ORF80 C6ORF115 CASP4 CBX1 CLMN CNIH3 CRLF3(includesEG:51379) CXORF26 DDX41 EPAS1 FAM174B(includesEG:400451) FAM69C FKBP5 FTH1 FZD5 GBP1(includesEG:2633) GTF2H2 HMGN4(includesEG:10473) HP HS2ST1 KDM5C MECOM ND2 ND3 NIPAL2 NUFIP1 OSMR PAOX(includesEG:196743) PHB(includesEG:5245) PKIA PPP1R10 RFWD2(includesEG:64326) SCD SDHAF2 SLC27A5 SOD2 SPG11(include…
(II) Early stage response (excluded lists I, III, and IV) (n=314)	AACS AB017018.1 ABCC4 ABR ACAA1 ACOT7 ACOT8 ACOT9 ACOX2 ACTL6B ADFP AGT AHCYL2 AK2 ALDH1A1 ALDH2 ANXA5 APOH AQP3 ARAF ARHGAP9 ARHGDIB ARMC1 ARPC3 ARPC5L ASNS ASXL2 ATF4 ATP5F1 ATPAF1 BAG1 BCL2L13 BSG Bt.11476 Bt.20177 Bt.20502 Bt.55820 Bt.62396 Bt.63665 Bt.7342 BZW2 C10orf84 C12orf11 C12orf43 C16orf42 C1orf222 C1orf9 C1orf95 C20orf111 C21orf70 C2orf24 C2orf30 C4orf43 C9orf40 C9orf96 CALD1 CALML4 …
(III) Late stage response (excluded lists I, II, and IV) (n=290)	A2M ABCA3 ACCN4 ACTG1 ACTR3 ADSSL1 AGR2 AKAP8L ALKBH3 ALPL AMOTL1 AMPD2 ARHGDIA ARL1 ARL8B ARMCX3 ARMET ARPC2 ASPHD1 ATP1A1 ATP6AP2 ATP6V0D1 ATP6V1A ATP6V1B2 ATP6V1C1 BCKDHA BHLHB2 BNIP3 BRD7 BRWD3 Bt.13349 Bt.20159 Bt.30787 Bt.48165 Bt.54968 Bt.56074 Bt.7165 Bt.88817 Bt.91571 BTBD3 C10orf118 C12orf57 C14orf147 C14orf179 C18orf1 C19orf71 C1orf43 C2orf28 C6orf62 C8orf40 C8orf55 C9orf165 CAMKK2 CCD…
(IV) Cattle-specific response (excluded lists I, II, and III) (n=65)	ABCB7 ABCD4 ACSM1 ACTR10 AFF4 AGXT2L2 ARF5 ASAH1 ASPHD2 BET1 BRCA2 Bt.10458 Bt.22951 Bt.24859 Bt.25102 Bt.58967 Bt.60918 Bt.93633 Bt.97107 C11orf82 C15orf59 C18orf51 C20orf74 CDK3 COG5 CRYZ CSRP2 CUL4B CXorf26 DEF6 DGCR2 DHX40 DTX4 FILIP1 HCFC2 HSF1 IKZF1 ILF3 KPNA3 MARCH6 MYL6 NM_006823.2 NM_198892.1 NPC2 PGM2 PITPNM2 PMM2 PNPLA7 PPAP2B PRPF4B PSMB1 PSMB7 PSMC1 PSTPIP1 RDH13 REPS1 SCARB1 SFRS12 …
(I) Overall response ∩ (II) Early stage response (excluded lists III and IV) (n=4)	CALR FBL TOM1L1 ZC4H2
(I) Overall response ∩ (III) Late stage response (excluded lists II and IV) (n=4)	IER3 IL10RB NFKBIA RNF181
(I) Overall response ∩ (IV) Cattle-specific response (excluded lists II and III) (n=69)	ALB APCDD1 ATP1B4 CD37 CD68 CHI3L1 CHORDC1 CLCC1 CLCN4 CLIC4 CNPY3 COX7A1 CP CSRP3 CTSG EGR1 ELL3 ERLIN1 FAM63B FBXL3 GMDS HIGD1B IAH1 IFI6 IFIH1 ITGB2 KCNK17 KIAA0408 LRRK2 LYPLAL1 MAP6 MAPRE3 MED20 MKLN1 MRPS27 MTHFS NEFM NEIL1 NR4A2 NT5C3L OSBPL7 PCNXL2 PLP1 PNPT1 PPIB PSMB9 PSMG2 PTCHD2 SDF2L1 SENP2 SERPING1 SH3GL2 SLC27A2 SLC6A7 SPTAN1 SSR1 STAT6 STAU2 STEAP2 TEK TMEM51 TNFAIP2 TTLL1 TUBA1A …
(II) Early stage response ∩ (III) Late stage response (excluded lists I and IV) (n=103)	ACO1 AES AHSA1 AIM1 ALAD AP1S1 AP3D1 APOE ARG2 ARVCF ATP6V1E1 B4GALT1 BCAM Bt.102133 Bt.45257 Bt.53077 BTG2 C17orf90 C1QTNF5 C20orf96 CCDC53 CD63 CGRRF1 CHPT1 CITED2 CNOT7 CNP COL6A2 COX11 CX3CR1 DAPK3 DIRC2 DNAJC3 EEF1A2 EFHD2 EIF6 EMCN ENG FAM13B1 FLNA FLVCR1 GHITM GM2A GNAS GPR68 HIF1A HLA-DRA HNRNPD HNRPDL HSPA5 IER3IP1 IFRD2 IGF2 KCNK1 LRPPRC MATR3 MT-CO2 MYL9 NASP NIPSNAP1 PAK4 PECAM1 PFDN5…
(II) Early stage response ∩ (IV) Cattle-specific response (excluded lists I and III) (n=22)	ARMC9 BAIAP2 Bt.102062 C10orf54 C11orf79 CTSH EBAG9 HERC6 ITGA3 KIAA0586 NM_000104 NM_001075957 NM_005763 NM_012262.3 NUP205 PDDC1 RSU1 SRD5A1 SULF2 TFAM TRIM47 ZNF598
(III) Late stage response ∩ (IV) Cattle-specific response (excluded lists I and II) (n=29)	ABLIM2 Bt.12553 Bt.16018 Bt.87494 C1orf128 C6orf115 CAPZA1 COX8A CRLF3 EEF2K FAM174B GTF2H5 LYN MT-ND2 NM_005063.4 NOD2 PEX19 PSMD14 RAB18 RCHY1 RFWD2 RNF121 SLC11A2 TMED6 TMEM181 VARS XM_001157032 XM_586600 ZNF207
(I) Overall response ∩ (II) Early stage response ∩ (III) Late stage response (excluded list IV) (n=4)	EIF1 NDE1 NUCB1 USP25
(I) Overall response ∩ (II) Early stage response ∩ (IV) Cattle-specific response (excluded list III) (n=35)	ALDH3A2 ARC ARID5A ATP5O BAG3 BAT1 CACYBP CYB561 DKC1 DOM3Z EXOSC5 FAM53C FDX1L GALNT11 HSPA8 INO80E LEPROT LYRM4 MCAM MGEA5 MMP2 NDUFAB1 PCDH19 PTCH2 RAD51L3 RARRES2 RMND5A RSL1D1 SH3YL1 SLAMF7 SLC31A2 TPI1 TPMT TTPAL XRCC2
(I) Overall response ∩ (III) Late stage response ∩ (IV) Cattle-specific response (excluded list II) (n=44)	BCL2A1 BIRC3 C1S CAV1 CCL16 CCT8 CD3E CD44 COTL1 DARC FCER1G ICAM1 IDH3B ISG15 MPHOSPH10 MRPL18 NXPH1 PDIA3 PDIA4 PGK1 PSMA5 PTAFR RASGEF1B RPS6KB1 S100A11 S100A12 S100A8 S100A9 SDC4 SELENBP1 SGK1 SH3BGRL2 SRGN SYNE1 TAP1 TNFRSF1B TPM3 TRIB1 TSPO TUBA1B TUBA1C TXN UCP2 WDR12
(II) Early stage response ∩ (III) Late stage response ∩ (IV) Cattle-specific response (excluded list I) (n=65)	AB103603.1 Bt.15334 Bt.23381 Bt.3863 Bt.52411 Bt.62437 Bt.8145 BTG1 C14orf124 C22orf13 C22orf28 C2orf80 CD14 COL15A1 CSDA CTSC GALNTL4 GOT2 HMGN4 HSPD1 IDH1 IGFBP5 IGFBP6 KLHDC8B MARS2 MFSD4 MT-ND3 MYC NM_001098040 NM_002126 NM_003468.3 NM_012254 NM_201527 NOB1 NPAL2 PAOX PCTK3 PHB PKM2 PMEPA1 PTX3 QSOX1 RGS2 SCP2 SDC2 SDS SEPT4 SLC16A1 SLC38A3 SND1 SNRPA1 SOD1 SUMF2 TMEM164 TOX4 TRAF3IP3 TUBB2B …
The symbol ∩ means intersection/genes in common
